# Supplementary material for: A first assessment of Fraxinus excelsior (common ash) susceptibility to Hymenoscyphus fraxineus (ash dieback) throughout the British Isles
Source: Sci Rep. 2017 Nov 29;7:16546. doi: 10.1038/s41598-017-16706-6 (PMC5707348; doi:10.1038/s41598-017-16706-6)
Supplement: Supplementary file 2 — Dataset 1 [file 41598_2017_16706_MOESM2_ESM.xlsx]

## Sheet: data2016
Site	Block	Provenance	Score	Nursery
North Burlingham	4	IRL DON	4	Coillte
North Burlingham	4	IRL DON	4	Coillte
North Burlingham	4	IRL DON	3	Coillte
North Burlingham	4	IRL DON	4	Coillte
North Burlingham	4	IRL DON	4	Coillte
North Burlingham	4	IRL DON	4	Coillte
North Burlingham	4	IRL DON	2	Coillte
North Burlingham	4	IRL DON	4	Coillte
North Burlingham	4	IRL DON	2	Coillte
North Burlingham	4	IRL DON	3	Coillte
North Burlingham	4	IRL DON	4	Coillte
North Burlingham	4	IRL DON	7	Coillte
North Burlingham	4	IRL DON	4	Coillte
North Burlingham	4	IRL DON	4	Coillte
North Burlingham	4	IRL DON	1	Coillte
North Burlingham	4	IRL DON	4	Coillte
North Burlingham	4	IRL DON	4	Coillte
North Burlingham	4	IRL DON	4	Coillte
North Burlingham	4	IRL DON	3	Coillte
North Burlingham	4	IRL DON	7	Coillte
North Burlingham	4	IRL DON	4	Coillte
North Burlingham	4	IRL DON	3	Coillte
North Burlingham	4	IRL DON	4	Coillte
North Burlingham	4	IRL DON	2	Coillte
North Burlingham	4	IRL DON	4	Coillte
North Burlingham	4	IRL DON	7	Coillte
North Burlingham	4	IRL DON	5	Coillte
North Burlingham	4	IRL DON	3	Coillte
North Burlingham	4	IRL DON	5	Coillte
North Burlingham	4	IRL DON	4	Coillte
North Burlingham	4	IRL DON	7	Coillte
North Burlingham	4	IRL DON	2	Coillte
North Burlingham	4	IRL DON	6	Coillte
North Burlingham	4	IRL DON	5	Coillte
North Burlingham	4	IRL DON	1	Coillte
North Burlingham	4	IRL DON	6	Coillte
North Burlingham	4	IRL DON	5	Coillte
North Burlingham	4	IRL DON	4	Coillte
North Burlingham	4	IRL DON	2	Coillte
North Burlingham	4	IRL DON	1	Coillte
North Burlingham	4	IRL DON	4	Coillte
North Burlingham	4	IRL DON	4	Coillte
North Burlingham	4	IRL DON	2	Coillte
North Burlingham	4	IRL DON	4	Coillte
North Burlingham	4	IRL DON	3	Coillte
North Burlingham	4	IRL DON	4	Coillte
North Burlingham	4	IRL DON	3	Coillte
North Burlingham	4	IRL DON	7	Coillte
North Burlingham	4	IRL DON	4	Coillte
North Burlingham	4	IRL DON	4	Coillte
North Burlingham	4	IRL DON	5	Coillte
North Burlingham	4	IRL DON	4	Coillte
North Burlingham	4	IRL DON	3	Coillte
North Burlingham	4	IRL DON	2	Coillte
North Burlingham	4	IRL DON	5	Coillte
North Burlingham	4	IRL DON	4	Coillte
North Burlingham	4	IRL DON	5	Coillte
North Burlingham	4	IRL DON	4	Coillte
North Burlingham	4	IRL DON	4	Coillte
North Burlingham	4	IRL DON	6	Coillte
North Burlingham	4	IRL DON	4	Coillte
North Burlingham	4	IRL DON	7	Coillte
North Burlingham	4	IRL DON	1	Coillte
North Burlingham	4	IRL DON	2	Coillte
North Burlingham	4	IRL DON	5	Coillte
North Burlingham	4	IRL DON	4	Coillte
North Burlingham	4	IRL DON	4	Coillte
North Burlingham	4	IRL DON	5	Coillte
North Burlingham	4	IRL DON	2	Coillte
North Burlingham	4	IRL DON	4	Coillte
North Burlingham	4	IRL DON	4	Coillte
North Burlingham	4	IRL DON	6	Coillte
North Burlingham	4	IRL DON	5	Coillte
North Burlingham	4	IRL DON	4	Coillte
North Burlingham	4	IRL DON	5	Coillte
North Burlingham	4	IRL DON	3	Coillte
North Burlingham	4	IRL DON	4	Coillte
North Burlingham	4	IRL DON	3	Coillte
North Burlingham	4	IRL DON	4	Coillte
North Burlingham	4	IRL DON	2	Coillte
North Burlingham	4	IRL DON	3	Coillte
North Burlingham	4	IRL DON	4	Coillte
North Burlingham	4	IRL DON	4	Coillte
North Burlingham	4	IRL DON	2	Coillte
North Burlingham	4	IRL DON	5	Coillte
North Burlingham	4	IRL DON	4	Coillte
North Burlingham	4	IRL DON	4	Coillte
North Burlingham	4	IRL DON	4	Coillte
North Burlingham	4	IRL DON	4	Coillte
North Burlingham	4	IRL DON	3	Coillte
North Burlingham	4	IRL DON	1	Coillte
North Burlingham	4	IRL DON	2	Coillte
North Burlingham	4	IRL DON	4	Coillte
North Burlingham	4	IRL DON	4	Coillte
North Burlingham	4	IRL DON	4	Coillte
North Burlingham	4	IRL DON	2	Coillte
North Burlingham	4	IRL DON	3	Coillte
North Burlingham	4	IRL DON	2	Coillte
North Burlingham	4	IRL DON	3	Coillte
North Burlingham	4	IRL DON	4	Coillte
North Burlingham	4	IRL DON	4	Coillte
North Burlingham	4	IRL DON	3	Coillte
North Burlingham	4	IRL DON	4	Coillte
North Burlingham	4	IRL DON	2	Coillte
North Burlingham	4	IRL DON	5	Coillte
North Burlingham	4	IRL DON	4	Coillte
North Burlingham	4	IRL DON	4	Coillte
North Burlingham	4	IRL DON	4	Coillte
North Burlingham	4	IRL DON	4	Coillte
North Burlingham	4	IRL DON	4	Coillte
North Burlingham	4	IRL DON	4	Coillte
North Burlingham	4	IRL DON	2	Coillte
North Burlingham	4	IRL DON	2	Coillte
North Burlingham	4	IRL DON	2	Coillte
North Burlingham	4	IRL DON	2	Coillte
North Burlingham	4	IRL DON	5	Coillte
North Burlingham	4	IRL DON	3	Coillte
North Burlingham	4	IRL DON	4	Coillte
North Burlingham	4	IRL DON	4	Coillte
North Burlingham	4	IRL DON	4	Coillte
North Burlingham	4	IRL DON	5	Coillte
North Burlingham	4	IRL DON	2	Coillte
North Burlingham	4	IRL DON	3	Coillte
North Burlingham	4	IRL DON	7	Coillte
North Burlingham	4	IRL DON	4	Coillte
North Burlingham	4	IRL DON	3	Coillte
North Burlingham	4	IRL DON	4	Coillte
North Burlingham	4	IRL DON	7	Coillte
North Burlingham	4	IRL DON	7	Coillte
North Burlingham	4	IRL DON	2	Coillte
North Burlingham	4	IRL DON	2	Coillte
North Burlingham	4	IRL DON	7	Coillte
North Burlingham	4	IRL DON	4	Coillte
North Burlingham	4	IRL DON	4	Coillte
North Burlingham	4	IRL DON	4	Coillte
North Burlingham	4	IRL DON	2	Coillte
North Burlingham	4	IRL DON	7	Coillte
North Burlingham	4	IRL DON	5	Coillte
North Burlingham	4	IRL DON	4	Coillte
North Burlingham	4	IRL DON	4	Coillte
North Burlingham	4	IRL DON	4	Coillte
North Burlingham	4	IRL DON	4	Coillte
North Burlingham	4	IRL DON	4	Coillte
North Burlingham	4	IRL DON	2	Coillte
North Burlingham	4	IRL DON	2	Coillte
North Burlingham	4	IRL DON	7	Coillte
North Burlingham	4	IRL DON	7	Coillte
North Burlingham	4	IRL DON	2	Coillte
North Burlingham	4	IRL DON	4	Coillte
North Burlingham	4	IRL DON	4	Coillte
North Burlingham	4	IRL DON	2	Coillte
North Burlingham	4	IRL DON	2	Coillte
North Burlingham	4	IRL DON	2	Coillte
North Burlingham	4	IRL DON	5	Coillte
North Burlingham	4	IRL DON	2	Coillte
North Burlingham	4	IRL DON	4	Coillte
North Burlingham	4	IRL DON	4	Coillte
North Burlingham	4	IRL DON	4	Coillte
North Burlingham	4	IRL DON	4	Coillte
North Burlingham	4	IRL DON	2	Coillte
North Burlingham	4	IRL DON	1	Coillte
North Burlingham	4	IRL DON	6	Coillte
North Burlingham	4	IRL DON	4	Coillte
North Burlingham	4	IRL DON	7	Coillte
North Burlingham	4	IRL DON	5	Coillte
North Burlingham	4	IRL DON	4	Coillte
North Burlingham	4	IRL DON	4	Coillte
North Burlingham	4	IRL DON	4	Coillte
North Burlingham	4	IRL DON	4	Coillte
North Burlingham	4	IRL DON	4	Coillte
North Burlingham	4	IRL DON	4	Coillte
North Burlingham	4	IRL DON	2	Coillte
North Burlingham	4	IRL DON	4	Coillte
North Burlingham	4	IRL DON	4	Coillte
North Burlingham	4	IRL DON	4	Coillte
North Burlingham	4	IRL DON	4	Coillte
North Burlingham	4	IRL DON	4	Coillte
North Burlingham	4	IRL DON	4	Coillte
North Burlingham	4	IRL DON	7	Coillte
North Burlingham	4	IRL DON	6	Coillte
North Burlingham	4	IRL DON	4	Coillte
North Burlingham	4	IRL DON	4	Coillte
North Burlingham	4	IRL DON	5	Coillte
North Burlingham	4	IRL DON	4	Coillte
North Burlingham	4	IRL DON	2	Coillte
North Burlingham	4	IRL DON	2	Coillte
North Burlingham	4	IRL DON	5	Coillte
North Burlingham	4	IRL DON	7	Coillte
North Burlingham	4	IRL DON	5	Coillte
North Burlingham	4	IRL DON	5	Coillte
North Burlingham	4	IRL DON	7	Coillte
North Burlingham	4	IRL DON	2	Coillte
North Burlingham	4	IRL DON	4	Coillte
North Burlingham	4	IRL DON	4	Coillte
North Burlingham	4	IRL DON	4	Coillte
North Burlingham	4	IRL DON	4	Coillte
North Burlingham	4	IRL DON	2	Coillte
North Burlingham	4	IRL DON	4	Coillte
North Burlingham	4	IRL DON	6	Coillte
North Burlingham	4	IRL DON	2	Coillte
North Burlingham	4	IRL DON	4	Coillte
North Burlingham	4	IRL DON	4	Coillte
North Burlingham	4	IRL DON	4	Coillte
North Burlingham	4	IRL DON	7	Coillte
North Burlingham	4	IRL DON	3	Coillte
North Burlingham	4	IRL DON	3	Coillte
North Burlingham	4	IRL DON	4	Coillte
North Burlingham	4	IRL DON	6	Coillte
North Burlingham	4	IRL DON	4	Coillte
North Burlingham	4	IRL DON	7	Coillte
North Burlingham	4	IRL DON	5	Coillte
North Burlingham	4	IRL DON	5	Coillte
North Burlingham	4	IRL DON	4	Coillte
North Burlingham	4	IRL DON	5	Coillte
North Burlingham	4	IRL DON	4	Coillte
North Burlingham	4	IRL DON	4	Coillte
North Burlingham	4	IRL DON	4	Coillte
North Burlingham	4	IRL DON	1	Coillte
North Burlingham	4	IRL DON	7	Coillte
North Burlingham	4	IRL DON	3	Coillte
North Burlingham	4	IRL DON	2	Coillte
North Burlingham	4	IRL DON	7	Coillte
North Burlingham	4	IRL DON	6	Coillte
North Burlingham	4	IRL DON	3	Coillte
North Burlingham	4	IRL DON	4	Coillte
North Burlingham	4	IRL DON	2	Coillte
North Burlingham	4	IRL DON	4	Coillte
North Burlingham	4	IRL DON	2	Coillte
North Burlingham	4	IRL DON	7	Coillte
North Burlingham	4	IRL DON	3	Coillte
North Burlingham	4	IRL DON	2	Coillte
North Burlingham	4	IRL DON	7	Coillte
North Burlingham	4	IRL DON	2	Coillte
North Burlingham	4	IRL DON	2	Coillte
North Burlingham	4	IRL DON	4	Coillte
North Burlingham	4	IRL DON	3	Coillte
North Burlingham	4	IRL DON	4	Coillte
North Burlingham	4	IRL DON	5	Coillte
North Burlingham	4	IRL DON	1	Coillte
North Burlingham	4	IRL DON	7	Coillte
North Burlingham	4	IRL DON	1	Coillte
North Burlingham	4	IRL DON	5	Coillte
North Burlingham	4	IRL DON	2	Coillte
North Burlingham	4	IRL DON	4	Coillte
North Burlingham	4	IRL DON	4	Coillte
North Burlingham	4	IRL DON	4	Coillte
North Burlingham	4	IRL DON	4	Coillte
North Burlingham	4	IRL DON	4	Coillte
North Burlingham	4	IRL DON	4	Coillte
North Burlingham	4	IRL DON	2	Coillte
North Burlingham	4	IRL DON	7	Coillte
North Burlingham	4	IRL DON	2	Coillte
North Burlingham	4	IRL DON	7	Coillte
North Burlingham	4	IRL DON	6	Coillte
North Burlingham	4	IRL DON	2	Coillte
North Burlingham	4	IRL DON	1	Coillte
North Burlingham	4	DEU	2	Maelor Forest Nurseries Ltd
North Burlingham	4	DEU	4	Maelor Forest Nurseries Ltd
North Burlingham	4	DEU	4	Maelor Forest Nurseries Ltd
North Burlingham	4	DEU	4	Maelor Forest Nurseries Ltd
North Burlingham	4	DEU	4	Maelor Forest Nurseries Ltd
North Burlingham	4	DEU	4	Maelor Forest Nurseries Ltd
North Burlingham	4	DEU	2	Maelor Forest Nurseries Ltd
North Burlingham	4	DEU	6	Maelor Forest Nurseries Ltd
North Burlingham	4	DEU	4	Maelor Forest Nurseries Ltd
North Burlingham	4	DEU	2	Maelor Forest Nurseries Ltd
North Burlingham	4	DEU	4	Maelor Forest Nurseries Ltd
North Burlingham	4	DEU	2	Maelor Forest Nurseries Ltd
North Burlingham	4	DEU	4	Maelor Forest Nurseries Ltd
North Burlingham	4	DEU	4	Maelor Forest Nurseries Ltd
North Burlingham	4	DEU	7	Maelor Forest Nurseries Ltd
North Burlingham	4	DEU	4	Maelor Forest Nurseries Ltd
North Burlingham	4	DEU	2	Maelor Forest Nurseries Ltd
North Burlingham	4	DEU	4	Maelor Forest Nurseries Ltd
North Burlingham	4	DEU	4	Maelor Forest Nurseries Ltd
North Burlingham	4	DEU	6	Maelor Forest Nurseries Ltd
North Burlingham	4	DEU	4	Maelor Forest Nurseries Ltd
North Burlingham	4	DEU	4	Maelor Forest Nurseries Ltd
North Burlingham	4	DEU	2	Maelor Forest Nurseries Ltd
North Burlingham	4	DEU	2	Maelor Forest Nurseries Ltd
North Burlingham	4	DEU	4	Maelor Forest Nurseries Ltd
North Burlingham	4	DEU	4	Maelor Forest Nurseries Ltd
North Burlingham	4	DEU	4	Maelor Forest Nurseries Ltd
North Burlingham	4	DEU	4	Maelor Forest Nurseries Ltd
North Burlingham	4	DEU	1	Maelor Forest Nurseries Ltd
North Burlingham	4	DEU	4	Maelor Forest Nurseries Ltd
North Burlingham	4	DEU	2	Maelor Forest Nurseries Ltd
North Burlingham	4	DEU	2	Maelor Forest Nurseries Ltd
North Burlingham	4	DEU	5	Maelor Forest Nurseries Ltd
North Burlingham	4	DEU	2	Maelor Forest Nurseries Ltd
North Burlingham	4	DEU	6	Maelor Forest Nurseries Ltd
North Burlingham	4	DEU	4	Maelor Forest Nurseries Ltd
North Burlingham	4	DEU	4	Maelor Forest Nurseries Ltd
North Burlingham	4	DEU	4	Maelor Forest Nurseries Ltd
North Burlingham	4	DEU	1	Maelor Forest Nurseries Ltd
North Burlingham	4	DEU	4	Maelor Forest Nurseries Ltd
North Burlingham	4	DEU	5	Maelor Forest Nurseries Ltd
North Burlingham	4	DEU	6	Maelor Forest Nurseries Ltd
North Burlingham	4	DEU	2	Maelor Forest Nurseries Ltd
North Burlingham	4	DEU	4	Maelor Forest Nurseries Ltd
North Burlingham	4	DEU	2	Maelor Forest Nurseries Ltd
North Burlingham	4	DEU	2	Maelor Forest Nurseries Ltd
North Burlingham	4	DEU	7	Maelor Forest Nurseries Ltd
North Burlingham	4	DEU	2	Maelor Forest Nurseries Ltd
North Burlingham	4	DEU	5	Maelor Forest Nurseries Ltd
North Burlingham	4	DEU	2	Maelor Forest Nurseries Ltd
North Burlingham	4	DEU	4	Maelor Forest Nurseries Ltd
North Burlingham	4	DEU	3	Maelor Forest Nurseries Ltd
North Burlingham	4	DEU	4	Maelor Forest Nurseries Ltd
North Burlingham	4	DEU	2	Maelor Forest Nurseries Ltd
North Burlingham	4	DEU	4	Maelor Forest Nurseries Ltd
North Burlingham	4	DEU	2	Maelor Forest Nurseries Ltd
North Burlingham	4	DEU	5	Maelor Forest Nurseries Ltd
North Burlingham	4	DEU	4	Maelor Forest Nurseries Ltd
North Burlingham	4	DEU	4	Maelor Forest Nurseries Ltd
North Burlingham	4	DEU	4	Maelor Forest Nurseries Ltd
North Burlingham	4	DEU	4	Maelor Forest Nurseries Ltd
North Burlingham	4	DEU	5	Maelor Forest Nurseries Ltd
North Burlingham	4	DEU	2	Maelor Forest Nurseries Ltd
North Burlingham	4	DEU	1	Maelor Forest Nurseries Ltd
North Burlingham	4	DEU	4	Maelor Forest Nurseries Ltd
North Burlingham	4	DEU	2	Maelor Forest Nurseries Ltd
North Burlingham	4	DEU	2	Maelor Forest Nurseries Ltd
North Burlingham	4	DEU	4	Maelor Forest Nurseries Ltd
North Burlingham	4	DEU	4	Maelor Forest Nurseries Ltd
North Burlingham	4	DEU	3	Maelor Forest Nurseries Ltd
North Burlingham	4	DEU	4	Maelor Forest Nurseries Ltd
North Burlingham	4	DEU	2	Maelor Forest Nurseries Ltd
North Burlingham	4	DEU	2	Maelor Forest Nurseries Ltd
North Burlingham	4	DEU	2	Maelor Forest Nurseries Ltd
North Burlingham	4	DEU	4	Maelor Forest Nurseries Ltd
North Burlingham	4	DEU	7	Maelor Forest Nurseries Ltd
North Burlingham	4	DEU	4	Maelor Forest Nurseries Ltd
North Burlingham	4	DEU	4	Maelor Forest Nurseries Ltd
North Burlingham	4	DEU	6	Maelor Forest Nurseries Ltd
North Burlingham	4	DEU	2	Maelor Forest Nurseries Ltd
North Burlingham	4	DEU	7	Maelor Forest Nurseries Ltd
North Burlingham	4	DEU	5	Maelor Forest Nurseries Ltd
North Burlingham	4	DEU	7	Maelor Forest Nurseries Ltd
North Burlingham	4	DEU	6	Maelor Forest Nurseries Ltd
North Burlingham	4	DEU	6	Maelor Forest Nurseries Ltd
North Burlingham	4	DEU	5	Maelor Forest Nurseries Ltd
North Burlingham	4	DEU	2	Maelor Forest Nurseries Ltd
North Burlingham	4	DEU	5	Maelor Forest Nurseries Ltd
North Burlingham	4	DEU	5	Maelor Forest Nurseries Ltd
North Burlingham	4	DEU	5	Maelor Forest Nurseries Ltd
North Burlingham	4	DEU	4	Maelor Forest Nurseries Ltd
North Burlingham	4	DEU	4	Maelor Forest Nurseries Ltd
North Burlingham	4	DEU	2	Maelor Forest Nurseries Ltd
North Burlingham	4	DEU	2	Maelor Forest Nurseries Ltd
North Burlingham	4	DEU	4	Maelor Forest Nurseries Ltd
North Burlingham	4	DEU	4	Maelor Forest Nurseries Ltd
North Burlingham	4	DEU	4	Maelor Forest Nurseries Ltd
North Burlingham	4	DEU	6	Maelor Forest Nurseries Ltd
North Burlingham	4	DEU	2	Maelor Forest Nurseries Ltd
North Burlingham	4	DEU	2	Maelor Forest Nurseries Ltd
North Burlingham	4	DEU	5	Maelor Forest Nurseries Ltd
North Burlingham	4	DEU	6	Maelor Forest Nurseries Ltd
North Burlingham	4	DEU	4	Maelor Forest Nurseries Ltd
North Burlingham	4	DEU	4	Maelor Forest Nurseries Ltd
North Burlingham	4	DEU	4	Maelor Forest Nurseries Ltd
North Burlingham	4	DEU	4	Maelor Forest Nurseries Ltd
North Burlingham	4	DEU	2	Maelor Forest Nurseries Ltd
North Burlingham	4	DEU	2	Maelor Forest Nurseries Ltd
North Burlingham	4	DEU	2	Maelor Forest Nurseries Ltd
North Burlingham	4	DEU	4	Maelor Forest Nurseries Ltd
North Burlingham	4	DEU	6	Maelor Forest Nurseries Ltd
North Burlingham	4	DEU	7	Maelor Forest Nurseries Ltd
North Burlingham	4	DEU	2	Maelor Forest Nurseries Ltd
North Burlingham	4	DEU	6	Maelor Forest Nurseries Ltd
North Burlingham	4	DEU	7	Maelor Forest Nurseries Ltd
North Burlingham	4	DEU	1	Maelor Forest Nurseries Ltd
North Burlingham	4	DEU	2	Maelor Forest Nurseries Ltd
North Burlingham	4	DEU	2	Maelor Forest Nurseries Ltd
North Burlingham	4	DEU	7	Maelor Forest Nurseries Ltd
North Burlingham	4	DEU	7	Maelor Forest Nurseries Ltd
North Burlingham	4	DEU	4	Maelor Forest Nurseries Ltd
North Burlingham	4	DEU	2	Maelor Forest Nurseries Ltd
North Burlingham	4	DEU	2	Maelor Forest Nurseries Ltd
North Burlingham	4	DEU	1	Maelor Forest Nurseries Ltd
North Burlingham	4	DEU	4	Maelor Forest Nurseries Ltd
North Burlingham	4	DEU	4	Maelor Forest Nurseries Ltd
North Burlingham	4	DEU	4	Maelor Forest Nurseries Ltd
North Burlingham	4	DEU	4	Maelor Forest Nurseries Ltd
North Burlingham	4	DEU	5	Maelor Forest Nurseries Ltd
North Burlingham	4	DEU	2	Maelor Forest Nurseries Ltd
North Burlingham	4	DEU	4	Maelor Forest Nurseries Ltd
North Burlingham	4	DEU	1	Maelor Forest Nurseries Ltd
North Burlingham	4	DEU	2	Maelor Forest Nurseries Ltd
North Burlingham	4	DEU	1	Maelor Forest Nurseries Ltd
North Burlingham	4	DEU	7	Maelor Forest Nurseries Ltd
North Burlingham	4	DEU	4	Maelor Forest Nurseries Ltd
North Burlingham	4	DEU	5	Maelor Forest Nurseries Ltd
North Burlingham	4	DEU	4	Maelor Forest Nurseries Ltd
North Burlingham	4	DEU	4	Maelor Forest Nurseries Ltd
North Burlingham	4	DEU	6	Maelor Forest Nurseries Ltd
North Burlingham	4	DEU	2	Maelor Forest Nurseries Ltd
North Burlingham	4	DEU	6	Maelor Forest Nurseries Ltd
North Burlingham	4	DEU	5	Maelor Forest Nurseries Ltd
North Burlingham	4	DEU	1	Maelor Forest Nurseries Ltd
North Burlingham	4	DEU	4	Maelor Forest Nurseries Ltd
North Burlingham	4	DEU	1	Maelor Forest Nurseries Ltd
North Burlingham	4	DEU	2	Maelor Forest Nurseries Ltd
North Burlingham	4	DEU	4	Maelor Forest Nurseries Ltd
North Burlingham	4	DEU	4	Maelor Forest Nurseries Ltd
North Burlingham	4	DEU	4	Maelor Forest Nurseries Ltd
North Burlingham	4	DEU	4	Maelor Forest Nurseries Ltd
North Burlingham	4	DEU	2	Maelor Forest Nurseries Ltd
North Burlingham	4	DEU	4	Maelor Forest Nurseries Ltd
North Burlingham	4	DEU	2	Maelor Forest Nurseries Ltd
North Burlingham	4	DEU	4	Maelor Forest Nurseries Ltd
North Burlingham	4	DEU	1	Maelor Forest Nurseries Ltd
North Burlingham	4	DEU	7	Maelor Forest Nurseries Ltd
North Burlingham	4	DEU	6	Maelor Forest Nurseries Ltd
North Burlingham	4	DEU	1	Maelor Forest Nurseries Ltd
North Burlingham	4	DEU	5	Maelor Forest Nurseries Ltd
North Burlingham	4	DEU	4	Maelor Forest Nurseries Ltd
North Burlingham	4	DEU	4	Maelor Forest Nurseries Ltd
North Burlingham	4	DEU	2	Maelor Forest Nurseries Ltd
North Burlingham	4	DEU	4	Maelor Forest Nurseries Ltd
North Burlingham	4	DEU	4	Maelor Forest Nurseries Ltd
North Burlingham	4	DEU	4	Maelor Forest Nurseries Ltd
North Burlingham	4	DEU	4	Maelor Forest Nurseries Ltd
North Burlingham	4	DEU	7	Maelor Forest Nurseries Ltd
North Burlingham	4	DEU	2	Maelor Forest Nurseries Ltd
North Burlingham	4	DEU	4	Maelor Forest Nurseries Ltd
North Burlingham	4	DEU	1	Maelor Forest Nurseries Ltd
North Burlingham	4	DEU	4	Maelor Forest Nurseries Ltd
North Burlingham	4	DEU	4	Maelor Forest Nurseries Ltd
North Burlingham	4	DEU	4	Maelor Forest Nurseries Ltd
North Burlingham	4	DEU	4	Maelor Forest Nurseries Ltd
North Burlingham	4	DEU	7	Maelor Forest Nurseries Ltd
North Burlingham	4	DEU	5	Maelor Forest Nurseries Ltd
North Burlingham	4	DEU	5	Maelor Forest Nurseries Ltd
North Burlingham	4	DEU	1	Maelor Forest Nurseries Ltd
North Burlingham	4	DEU	4	Maelor Forest Nurseries Ltd
North Burlingham	4	DEU	7	Maelor Forest Nurseries Ltd
North Burlingham	4	DEU	5	Maelor Forest Nurseries Ltd
North Burlingham	4	DEU	6	Maelor Forest Nurseries Ltd
North Burlingham	4	DEU	4	Maelor Forest Nurseries Ltd
North Burlingham	4	DEU	4	Maelor Forest Nurseries Ltd
North Burlingham	4	DEU	2	Maelor Forest Nurseries Ltd
North Burlingham	4	DEU	5	Maelor Forest Nurseries Ltd
North Burlingham	4	DEU	4	Maelor Forest Nurseries Ltd
North Burlingham	4	DEU	1	Maelor Forest Nurseries Ltd
North Burlingham	4	DEU	5	Maelor Forest Nurseries Ltd
North Burlingham	4	DEU	4	Maelor Forest Nurseries Ltd
North Burlingham	4	DEU	2	Maelor Forest Nurseries Ltd
North Burlingham	4	DEU	3	Maelor Forest Nurseries Ltd
North Burlingham	4	DEU	7	Maelor Forest Nurseries Ltd
North Burlingham	4	DEU	4	Maelor Forest Nurseries Ltd
North Burlingham	4	DEU	2	Maelor Forest Nurseries Ltd
North Burlingham	4	DEU	4	Maelor Forest Nurseries Ltd
North Burlingham	4	DEU	4	Maelor Forest Nurseries Ltd
North Burlingham	4	DEU	1	Maelor Forest Nurseries Ltd
North Burlingham	4	DEU	5	Maelor Forest Nurseries Ltd
North Burlingham	4	DEU	4	Maelor Forest Nurseries Ltd
North Burlingham	4	DEU	6	Maelor Forest Nurseries Ltd
North Burlingham	4	DEU	2	Maelor Forest Nurseries Ltd
North Burlingham	4	DEU	6	Maelor Forest Nurseries Ltd
North Burlingham	4	DEU	1	Maelor Forest Nurseries Ltd
North Burlingham	4	DEU	2	Maelor Forest Nurseries Ltd
North Burlingham	4	DEU	6	Maelor Forest Nurseries Ltd
North Burlingham	4	DEU	6	Maelor Forest Nurseries Ltd
North Burlingham	4	DEU	4	Maelor Forest Nurseries Ltd
North Burlingham	4	DEU	6	Maelor Forest Nurseries Ltd
North Burlingham	4	DEU	7	Maelor Forest Nurseries Ltd
North Burlingham	4	DEU	4	Maelor Forest Nurseries Ltd
North Burlingham	4	DEU	1	Maelor Forest Nurseries Ltd
North Burlingham	4	DEU	2	Maelor Forest Nurseries Ltd
North Burlingham	4	DEU	7	Maelor Forest Nurseries Ltd
North Burlingham	4	DEU	2	Maelor Forest Nurseries Ltd
North Burlingham	4	DEU	7	Maelor Forest Nurseries Ltd
North Burlingham	4	DEU	2	Maelor Forest Nurseries Ltd
North Burlingham	4	DEU	2	Maelor Forest Nurseries Ltd
North Burlingham	4	DEU	4	Maelor Forest Nurseries Ltd
North Burlingham	4	DEU	4	Maelor Forest Nurseries Ltd
North Burlingham	4	DEU	4	Maelor Forest Nurseries Ltd
North Burlingham	4	DEU	4	Maelor Forest Nurseries Ltd
North Burlingham	4	DEU	2	Maelor Forest Nurseries Ltd
North Burlingham	4	DEU	5	Maelor Forest Nurseries Ltd
North Burlingham	4	DEU	4	Maelor Forest Nurseries Ltd
North Burlingham	4	DEU	6	Maelor Forest Nurseries Ltd
North Burlingham	4	DEU	2	Maelor Forest Nurseries Ltd
North Burlingham	4	DEU	6	Maelor Forest Nurseries Ltd
North Burlingham	4	DEU	7	Maelor Forest Nurseries Ltd
North Burlingham	4	DEU	4	Maelor Forest Nurseries Ltd
North Burlingham	4	DEU	4	Maelor Forest Nurseries Ltd
North Burlingham	4	DEU	5	Maelor Forest Nurseries Ltd
North Burlingham	4	DEU	2	Maelor Forest Nurseries Ltd
North Burlingham	4	DEU	2	Maelor Forest Nurseries Ltd
North Burlingham	4	DEU	7	Maelor Forest Nurseries Ltd
North Burlingham	4	DEU	1	Maelor Forest Nurseries Ltd
North Burlingham	4	DEU	2	Maelor Forest Nurseries Ltd
North Burlingham	4	DEU	4	Maelor Forest Nurseries Ltd
North Burlingham	4	DEU	7	Maelor Forest Nurseries Ltd
North Burlingham	4	DEU	2	Maelor Forest Nurseries Ltd
North Burlingham	4	DEU	4	Maelor Forest Nurseries Ltd
North Burlingham	4	DEU	4	Maelor Forest Nurseries Ltd
North Burlingham	4	DEU	4	Maelor Forest Nurseries Ltd
North Burlingham	4	DEU	4	Maelor Forest Nurseries Ltd
North Burlingham	4	DEU	2	Maelor Forest Nurseries Ltd
North Burlingham	4	DEU	4	Maelor Forest Nurseries Ltd
North Burlingham	4	DEU	4	Maelor Forest Nurseries Ltd
North Burlingham	4	DEU	7	Maelor Forest Nurseries Ltd
North Burlingham	4	DEU	2	Maelor Forest Nurseries Ltd
North Burlingham	4	DEU	2	Maelor Forest Nurseries Ltd
North Burlingham	4	DEU	2	Maelor Forest Nurseries Ltd
North Burlingham	4	DEU	2	Maelor Forest Nurseries Ltd
North Burlingham	4	DEU	2	Maelor Forest Nurseries Ltd
North Burlingham	4	DEU	4	Maelor Forest Nurseries Ltd
North Burlingham	4	DEU	1	Maelor Forest Nurseries Ltd
North Burlingham	4	NSZ 107	4	Maelor Forest Nurseries Ltd
North Burlingham	4	NSZ 107	7	Maelor Forest Nurseries Ltd
North Burlingham	4	NSZ 107	7	Maelor Forest Nurseries Ltd
North Burlingham	4	NSZ 107	4	Maelor Forest Nurseries Ltd
North Burlingham	4	NSZ 107	2	Maelor Forest Nurseries Ltd
North Burlingham	4	NSZ 107	4	Maelor Forest Nurseries Ltd
North Burlingham	4	NSZ 107	4	Maelor Forest Nurseries Ltd
North Burlingham	4	NSZ 107	2	Maelor Forest Nurseries Ltd
North Burlingham	4	NSZ 107	3	Maelor Forest Nurseries Ltd
North Burlingham	4	NSZ 107	4	Maelor Forest Nurseries Ltd
North Burlingham	4	NSZ 107	6	Maelor Forest Nurseries Ltd
North Burlingham	4	NSZ 107	4	Maelor Forest Nurseries Ltd
North Burlingham	4	NSZ 107	4	Maelor Forest Nurseries Ltd
North Burlingham	4	NSZ 107	2	Maelor Forest Nurseries Ltd
North Burlingham	4	NSZ 107	7	Maelor Forest Nurseries Ltd
North Burlingham	4	NSZ 107	7	Maelor Forest Nurseries Ltd
North Burlingham	4	NSZ 107	4	Maelor Forest Nurseries Ltd
North Burlingham	4	NSZ 107	4	Maelor Forest Nurseries Ltd
North Burlingham	4	NSZ 107	4	Maelor Forest Nurseries Ltd
North Burlingham	4	NSZ 107	4	Maelor Forest Nurseries Ltd
North Burlingham	4	NSZ 107	4	Maelor Forest Nurseries Ltd
North Burlingham	4	NSZ 107	2	Maelor Forest Nurseries Ltd
North Burlingham	4	NSZ 107	4	Maelor Forest Nurseries Ltd
North Burlingham	4	NSZ 107	7	Maelor Forest Nurseries Ltd
North Burlingham	4	NSZ 107	4	Maelor Forest Nurseries Ltd
North Burlingham	4	NSZ 107	2	Maelor Forest Nurseries Ltd
North Burlingham	4	NSZ 107	2	Maelor Forest Nurseries Ltd
North Burlingham	4	NSZ 107	4	Maelor Forest Nurseries Ltd
North Burlingham	4	NSZ 107	4	Maelor Forest Nurseries Ltd
North Burlingham	4	NSZ 107	4	Maelor Forest Nurseries Ltd
North Burlingham	4	NSZ 107	4	Maelor Forest Nurseries Ltd
North Burlingham	4	NSZ 107	5	Maelor Forest Nurseries Ltd
North Burlingham	4	NSZ 107	4	Maelor Forest Nurseries Ltd
North Burlingham	4	NSZ 107	1	Maelor Forest Nurseries Ltd
North Burlingham	4	NSZ 107	4	Maelor Forest Nurseries Ltd
North Burlingham	4	NSZ 107	4	Maelor Forest Nurseries Ltd
North Burlingham	4	NSZ 107	4	Maelor Forest Nurseries Ltd
North Burlingham	4	NSZ 107	7	Maelor Forest Nurseries Ltd
North Burlingham	4	NSZ 107	2	Maelor Forest Nurseries Ltd
North Burlingham	4	NSZ 107	2	Maelor Forest Nurseries Ltd
North Burlingham	4	NSZ 107	7	Maelor Forest Nurseries Ltd
North Burlingham	4	NSZ 107	4	Maelor Forest Nurseries Ltd
North Burlingham	4	NSZ 107	4	Maelor Forest Nurseries Ltd
North Burlingham	4	NSZ 107	4	Maelor Forest Nurseries Ltd
North Burlingham	4	NSZ 107	4	Maelor Forest Nurseries Ltd
North Burlingham	4	NSZ 107	4	Maelor Forest Nurseries Ltd
North Burlingham	4	NSZ 107	5	Maelor Forest Nurseries Ltd
North Burlingham	4	NSZ 107	7	Maelor Forest Nurseries Ltd
North Burlingham	4	NSZ 107	2	Maelor Forest Nurseries Ltd
North Burlingham	4	NSZ 107	2	Maelor Forest Nurseries Ltd
North Burlingham	4	NSZ 107	5	Maelor Forest Nurseries Ltd
North Burlingham	4	NSZ 107	4	Maelor Forest Nurseries Ltd
North Burlingham	4	NSZ 107	1	Maelor Forest Nurseries Ltd
North Burlingham	4	NSZ 107	2	Maelor Forest Nurseries Ltd
North Burlingham	4	NSZ 107	2	Maelor Forest Nurseries Ltd
North Burlingham	4	NSZ 107	4	Maelor Forest Nurseries Ltd
North Burlingham	4	NSZ 107	2	Maelor Forest Nurseries Ltd
North Burlingham	4	NSZ 107	4	Maelor Forest Nurseries Ltd
North Burlingham	4	NSZ 107	2	Maelor Forest Nurseries Ltd
North Burlingham	4	NSZ 107	5	Maelor Forest Nurseries Ltd
North Burlingham	4	NSZ 107	2	Maelor Forest Nurseries Ltd
North Burlingham	4	NSZ 107	4	Maelor Forest Nurseries Ltd
North Burlingham	4	NSZ 107	2	Maelor Forest Nurseries Ltd
North Burlingham	4	NSZ 107	4	Maelor Forest Nurseries Ltd
North Burlingham	4	NSZ 107	4	Maelor Forest Nurseries Ltd
North Burlingham	4	NSZ 107	4	Maelor Forest Nurseries Ltd
North Burlingham	4	NSZ 107	2	Maelor Forest Nurseries Ltd
North Burlingham	4	NSZ 107	4	Maelor Forest Nurseries Ltd
North Burlingham	4	NSZ 107	4	Maelor Forest Nurseries Ltd
North Burlingham	4	NSZ 107	4	Maelor Forest Nurseries Ltd
North Burlingham	4	NSZ 107	4	Maelor Forest Nurseries Ltd
North Burlingham	4	NSZ 107	2	Maelor Forest Nurseries Ltd
North Burlingham	4	NSZ 107	2	Maelor Forest Nurseries Ltd
North Burlingham	4	NSZ 107	4	Maelor Forest Nurseries Ltd
North Burlingham	4	NSZ 107	2	Maelor Forest Nurseries Ltd
North Burlingham	4	NSZ 107	4	Maelor Forest Nurseries Ltd
North Burlingham	4	NSZ 107	4	Maelor Forest Nurseries Ltd
North Burlingham	4	NSZ 107	6	Maelor Forest Nurseries Ltd
North Burlingham	4	NSZ 107	2	Maelor Forest Nurseries Ltd
North Burlingham	4	NSZ 107	4	Maelor Forest Nurseries Ltd
North Burlingham	4	NSZ 107	4	Maelor Forest Nurseries Ltd
North Burlingham	4	NSZ 107	2	Maelor Forest Nurseries Ltd
North Burlingham	4	NSZ 107	4	Maelor Forest Nurseries Ltd
North Burlingham	4	NSZ 107	3	Maelor Forest Nurseries Ltd
North Burlingham	4	NSZ 107	4	Maelor Forest Nurseries Ltd
North Burlingham	4	NSZ 107	4	Maelor Forest Nurseries Ltd
North Burlingham	4	NSZ 107	1	Maelor Forest Nurseries Ltd
North Burlingham	4	NSZ 107	4	Maelor Forest Nurseries Ltd
North Burlingham	4	NSZ 107	2	Maelor Forest Nurseries Ltd
North Burlingham	4	NSZ 107	4	Maelor Forest Nurseries Ltd
North Burlingham	4	NSZ 107	4	Maelor Forest Nurseries Ltd
North Burlingham	4	NSZ 107	2	Maelor Forest Nurseries Ltd
North Burlingham	4	NSZ 107	4	Maelor Forest Nurseries Ltd
North Burlingham	4	NSZ 107	2	Maelor Forest Nurseries Ltd
North Burlingham	4	NSZ 107	4	Maelor Forest Nurseries Ltd
North Burlingham	4	NSZ 107	4	Maelor Forest Nurseries Ltd
North Burlingham	4	NSZ 107	7	Maelor Forest Nurseries Ltd
North Burlingham	4	NSZ 107	4	Maelor Forest Nurseries Ltd
North Burlingham	4	NSZ 107	2	Maelor Forest Nurseries Ltd
North Burlingham	4	NSZ 107	4	Maelor Forest Nurseries Ltd
North Burlingham	4	NSZ 107	4	Maelor Forest Nurseries Ltd
North Burlingham	4	NSZ 107	4	Maelor Forest Nurseries Ltd
North Burlingham	4	NSZ 107	4	Maelor Forest Nurseries Ltd
North Burlingham	4	NSZ 107	4	Maelor Forest Nurseries Ltd
North Burlingham	4	NSZ 107	4	Maelor Forest Nurseries Ltd
North Burlingham	4	NSZ 107	3	Maelor Forest Nurseries Ltd
North Burlingham	4	NSZ 107	2	Maelor Forest Nurseries Ltd
North Burlingham	4	NSZ 107	4	Maelor Forest Nurseries Ltd
North Burlingham	4	NSZ 107	4	Maelor Forest Nurseries Ltd
North Burlingham	4	NSZ 107	4	Maelor Forest Nurseries Ltd
North Burlingham	4	NSZ 107	5	Maelor Forest Nurseries Ltd
North Burlingham	4	NSZ 107	4	Maelor Forest Nurseries Ltd
North Burlingham	4	NSZ 107	4	Maelor Forest Nurseries Ltd
North Burlingham	4	NSZ 107	3	Maelor Forest Nurseries Ltd
North Burlingham	4	NSZ 107	2	Maelor Forest Nurseries Ltd
North Burlingham	4	NSZ 107	4	Maelor Forest Nurseries Ltd
North Burlingham	4	NSZ 107	4	Maelor Forest Nurseries Ltd
North Burlingham	4	NSZ 107	4	Maelor Forest Nurseries Ltd
North Burlingham	4	NSZ 107	2	Maelor Forest Nurseries Ltd
North Burlingham	4	NSZ 107	2	Maelor Forest Nurseries Ltd
North Burlingham	4	NSZ 107	4	Maelor Forest Nurseries Ltd
North Burlingham	4	NSZ 107	4	Maelor Forest Nurseries Ltd
North Burlingham	4	NSZ 107	7	Maelor Forest Nurseries Ltd
North Burlingham	4	NSZ 107	2	Maelor Forest Nurseries Ltd
North Burlingham	4	NSZ 107	4	Maelor Forest Nurseries Ltd
North Burlingham	4	NSZ 107	4	Maelor Forest Nurseries Ltd
North Burlingham	4	NSZ 107	4	Maelor Forest Nurseries Ltd
North Burlingham	4	NSZ 107	4	Maelor Forest Nurseries Ltd
North Burlingham	4	NSZ 107	4	Maelor Forest Nurseries Ltd
North Burlingham	4	NSZ 107	4	Maelor Forest Nurseries Ltd
North Burlingham	4	NSZ 107	4	Maelor Forest Nurseries Ltd
North Burlingham	4	NSZ 107	4	Maelor Forest Nurseries Ltd
North Burlingham	4	NSZ 107	4	Maelor Forest Nurseries Ltd
North Burlingham	4	NSZ 107	4	Maelor Forest Nurseries Ltd
North Burlingham	4	NSZ 107	4	Maelor Forest Nurseries Ltd
North Burlingham	4	NSZ 107	4	Maelor Forest Nurseries Ltd
North Burlingham	4	NSZ 107	2	Maelor Forest Nurseries Ltd
North Burlingham	4	NSZ 107	1	Maelor Forest Nurseries Ltd
North Burlingham	4	NSZ 107	2	Maelor Forest Nurseries Ltd
North Burlingham	4	NSZ 107	2	Maelor Forest Nurseries Ltd
North Burlingham	4	NSZ 107	4	Maelor Forest Nurseries Ltd
North Burlingham	4	NSZ 107	4	Maelor Forest Nurseries Ltd
North Burlingham	4	NSZ 107	2	Maelor Forest Nurseries Ltd
North Burlingham	4	NSZ 107	2	Maelor Forest Nurseries Ltd
North Burlingham	4	NSZ 107	2	Maelor Forest Nurseries Ltd
North Burlingham	4	NSZ 107	5	Maelor Forest Nurseries Ltd
North Burlingham	4	NSZ 107	2	Maelor Forest Nurseries Ltd
North Burlingham	4	NSZ 107	2	Maelor Forest Nurseries Ltd
North Burlingham	4	NSZ 107	4	Maelor Forest Nurseries Ltd
North Burlingham	4	NSZ 107	1	Maelor Forest Nurseries Ltd
North Burlingham	4	NSZ 107	4	Maelor Forest Nurseries Ltd
North Burlingham	4	NSZ 107	4	Maelor Forest Nurseries Ltd
North Burlingham	4	NSZ 107	4	Maelor Forest Nurseries Ltd
North Burlingham	4	NSZ 107	2	Maelor Forest Nurseries Ltd
North Burlingham	4	NSZ 107	4	Maelor Forest Nurseries Ltd
North Burlingham	4	NSZ 107	2	Maelor Forest Nurseries Ltd
North Burlingham	4	NSZ 107	4	Maelor Forest Nurseries Ltd
North Burlingham	4	NSZ 107	4	Maelor Forest Nurseries Ltd
North Burlingham	4	NSZ 107	4	Maelor Forest Nurseries Ltd
North Burlingham	4	NSZ 107	4	Maelor Forest Nurseries Ltd
North Burlingham	4	NSZ 107	4	Maelor Forest Nurseries Ltd
North Burlingham	4	NSZ 107	4	Maelor Forest Nurseries Ltd
North Burlingham	4	NSZ 107	4	Maelor Forest Nurseries Ltd
North Burlingham	4	NSZ 107	6	Maelor Forest Nurseries Ltd
North Burlingham	4	NSZ 107	4	Maelor Forest Nurseries Ltd
North Burlingham	4	NSZ 107	4	Maelor Forest Nurseries Ltd
North Burlingham	4	NSZ 107	4	Maelor Forest Nurseries Ltd
North Burlingham	4	NSZ 107	4	Maelor Forest Nurseries Ltd
North Burlingham	4	NSZ 107	4	Maelor Forest Nurseries Ltd
North Burlingham	4	NSZ 107	4	Maelor Forest Nurseries Ltd
North Burlingham	4	NSZ 107	4	Maelor Forest Nurseries Ltd
North Burlingham	4	NSZ 107	4	Maelor Forest Nurseries Ltd
North Burlingham	4	NSZ 107	4	Maelor Forest Nurseries Ltd
North Burlingham	4	NSZ 107	2	Maelor Forest Nurseries Ltd
North Burlingham	4	NSZ 107	1	Maelor Forest Nurseries Ltd
North Burlingham	4	NSZ 107	6	Maelor Forest Nurseries Ltd
North Burlingham	4	NSZ 107	4	Maelor Forest Nurseries Ltd
North Burlingham	4	NSZ 107	4	Maelor Forest Nurseries Ltd
North Burlingham	4	NSZ 107	6	Maelor Forest Nurseries Ltd
North Burlingham	4	NSZ 107	6	Maelor Forest Nurseries Ltd
North Burlingham	4	NSZ 107	4	Maelor Forest Nurseries Ltd
North Burlingham	4	NSZ 107	4	Maelor Forest Nurseries Ltd
North Burlingham	4	NSZ 107	4	Maelor Forest Nurseries Ltd
North Burlingham	4	NSZ 107	2	Maelor Forest Nurseries Ltd
North Burlingham	4	NSZ 107	5	Maelor Forest Nurseries Ltd
North Burlingham	4	NSZ 107	2	Maelor Forest Nurseries Ltd
North Burlingham	4	NSZ 107	4	Maelor Forest Nurseries Ltd
North Burlingham	4	NSZ 107	4	Maelor Forest Nurseries Ltd
North Burlingham	4	NSZ 107	4	Maelor Forest Nurseries Ltd
North Burlingham	4	NSZ 107	2	Maelor Forest Nurseries Ltd
North Burlingham	4	NSZ 107	2	Maelor Forest Nurseries Ltd
North Burlingham	4	NSZ 107	4	Maelor Forest Nurseries Ltd
North Burlingham	4	NSZ 107	3	Maelor Forest Nurseries Ltd
North Burlingham	4	NSZ 107	3	Maelor Forest Nurseries Ltd
North Burlingham	4	NSZ 107	7	Maelor Forest Nurseries Ltd
North Burlingham	4	NSZ 107	2	Maelor Forest Nurseries Ltd
North Burlingham	4	NSZ 107	4	Maelor Forest Nurseries Ltd
North Burlingham	4	NSZ 107	7	Maelor Forest Nurseries Ltd
North Burlingham	4	NSZ 107	4	Maelor Forest Nurseries Ltd
North Burlingham	4	NSZ 107	1	Maelor Forest Nurseries Ltd
North Burlingham	4	NSZ 107	2	Maelor Forest Nurseries Ltd
North Burlingham	4	NSZ 107	4	Maelor Forest Nurseries Ltd
North Burlingham	4	NSZ 107	2	Maelor Forest Nurseries Ltd
North Burlingham	4	NSZ 107	3	Maelor Forest Nurseries Ltd
North Burlingham	4	NSZ 107	3	Maelor Forest Nurseries Ltd
North Burlingham	4	NSZ 107	4	Maelor Forest Nurseries Ltd
North Burlingham	4	NSZ 107	7	Maelor Forest Nurseries Ltd
North Burlingham	4	NSZ 107	7	Maelor Forest Nurseries Ltd
North Burlingham	4	NSZ 107	2	Maelor Forest Nurseries Ltd
North Burlingham	4	NSZ 107	5	Maelor Forest Nurseries Ltd
North Burlingham	4	NSZ 107	4	Maelor Forest Nurseries Ltd
North Burlingham	4	NSZ 107	5	Maelor Forest Nurseries Ltd
North Burlingham	4	NSZ 107	6	Maelor Forest Nurseries Ltd
North Burlingham	4	NSZ 107	7	Maelor Forest Nurseries Ltd
North Burlingham	4	NSZ 107	3	Maelor Forest Nurseries Ltd
North Burlingham	4	NSZ 107	4	Maelor Forest Nurseries Ltd
North Burlingham	4	NSZ 107	7	Maelor Forest Nurseries Ltd
North Burlingham	4	NSZ 107	4	Maelor Forest Nurseries Ltd
North Burlingham	4	NSZ 107	2	Maelor Forest Nurseries Ltd
North Burlingham	4	NSZ 107	3	Maelor Forest Nurseries Ltd
North Burlingham	4	NSZ 107	4	Maelor Forest Nurseries Ltd
North Burlingham	4	NSZ 107	3	Maelor Forest Nurseries Ltd
North Burlingham	4	NSZ 107	1	Maelor Forest Nurseries Ltd
North Burlingham	4	NSZ 107	1	Maelor Forest Nurseries Ltd
North Burlingham	4	NSZ 107	2	Maelor Forest Nurseries Ltd
North Burlingham	4	NSZ 107	4	Maelor Forest Nurseries Ltd
North Burlingham	4	NSZ 107	4	Maelor Forest Nurseries Ltd
North Burlingham	4	NSZ 107	4	Maelor Forest Nurseries Ltd
North Burlingham	4	NSZ 107	6	Maelor Forest Nurseries Ltd
North Burlingham	4	NSZ 107	2	Maelor Forest Nurseries Ltd
North Burlingham	4	NSZ 107	4	Maelor Forest Nurseries Ltd
North Burlingham	4	NSZ 107	4	Maelor Forest Nurseries Ltd
North Burlingham	4	NSZ 107	4	Maelor Forest Nurseries Ltd
North Burlingham	4	NSZ 107	2	Maelor Forest Nurseries Ltd
North Burlingham	4	NSZ 107	4	Maelor Forest Nurseries Ltd
North Burlingham	4	NSZ 107	2	Maelor Forest Nurseries Ltd
North Burlingham	4	NSZ 107	4	Maelor Forest Nurseries Ltd
North Burlingham	4	NSZ 107	7	Maelor Forest Nurseries Ltd
North Burlingham	4	NSZ 107	7	Maelor Forest Nurseries Ltd
North Burlingham	4	NSZ 107	7	Maelor Forest Nurseries Ltd
North Burlingham	4	NSZ 107	2	Maelor Forest Nurseries Ltd
North Burlingham	4	NSZ 107	4	Maelor Forest Nurseries Ltd
North Burlingham	4	NSZ 107	4	Maelor Forest Nurseries Ltd
North Burlingham	4	NSZ 107	5	Maelor Forest Nurseries Ltd
North Burlingham	4	NSZ 107	7	Maelor Forest Nurseries Ltd
North Burlingham	4	NSZ 107	4	Maelor Forest Nurseries Ltd
North Burlingham	4	NSZ 107	4	Maelor Forest Nurseries Ltd
North Burlingham	4	NSZ 107	2	Maelor Forest Nurseries Ltd
North Burlingham	4	NSZ 107	4	Maelor Forest Nurseries Ltd
North Burlingham	4	NSZ 107	4	Maelor Forest Nurseries Ltd
North Burlingham	4	NSZ 107	4	Maelor Forest Nurseries Ltd
North Burlingham	4	NSZ 107	7	Maelor Forest Nurseries Ltd
North Burlingham	4	NSZ 107	4	Maelor Forest Nurseries Ltd
North Burlingham	4	NSZ 107	4	Maelor Forest Nurseries Ltd
North Burlingham	4	NSZ 107	4	Maelor Forest Nurseries Ltd
North Burlingham	4	NSZ 107	2	Maelor Forest Nurseries Ltd
North Burlingham	3	NSZ 304	4	Maelor Forest Nurseries Ltd
North Burlingham	3	NSZ 304	2	Maelor Forest Nurseries Ltd
North Burlingham	3	NSZ 304	7	Maelor Forest Nurseries Ltd
North Burlingham	3	NSZ 304	4	Maelor Forest Nurseries Ltd
North Burlingham	3	NSZ 304	6	Maelor Forest Nurseries Ltd
North Burlingham	3	NSZ 304	4	Maelor Forest Nurseries Ltd
North Burlingham	3	NSZ 304	4	Maelor Forest Nurseries Ltd
North Burlingham	3	NSZ 304	2	Maelor Forest Nurseries Ltd
North Burlingham	3	NSZ 304	4	Maelor Forest Nurseries Ltd
North Burlingham	3	NSZ 304	4	Maelor Forest Nurseries Ltd
North Burlingham	3	NSZ 304	4	Maelor Forest Nurseries Ltd
North Burlingham	3	NSZ 304	4	Maelor Forest Nurseries Ltd
North Burlingham	3	NSZ 304	2	Maelor Forest Nurseries Ltd
North Burlingham	3	NSZ 304	4	Maelor Forest Nurseries Ltd
North Burlingham	3	NSZ 304	4	Maelor Forest Nurseries Ltd
North Burlingham	3	NSZ 304	2	Maelor Forest Nurseries Ltd
North Burlingham	3	NSZ 304	2	Maelor Forest Nurseries Ltd
North Burlingham	3	NSZ 304	4	Maelor Forest Nurseries Ltd
North Burlingham	3	NSZ 304	4	Maelor Forest Nurseries Ltd
North Burlingham	3	NSZ 304	4	Maelor Forest Nurseries Ltd
North Burlingham	3	NSZ 304	4	Maelor Forest Nurseries Ltd
North Burlingham	3	NSZ 304	2	Maelor Forest Nurseries Ltd
North Burlingham	3	NSZ 304	4	Maelor Forest Nurseries Ltd
North Burlingham	3	NSZ 304	2	Maelor Forest Nurseries Ltd
North Burlingham	3	NSZ 304	2	Maelor Forest Nurseries Ltd
North Burlingham	3	NSZ 304	4	Maelor Forest Nurseries Ltd
North Burlingham	3	NSZ 304	6	Maelor Forest Nurseries Ltd
North Burlingham	3	NSZ 304	2	Maelor Forest Nurseries Ltd
North Burlingham	3	NSZ 304	6	Maelor Forest Nurseries Ltd
North Burlingham	3	NSZ 304	4	Maelor Forest Nurseries Ltd
North Burlingham	3	NSZ 304	4	Maelor Forest Nurseries Ltd
North Burlingham	3	NSZ 304	4	Maelor Forest Nurseries Ltd
North Burlingham	3	NSZ 304	3	Maelor Forest Nurseries Ltd
North Burlingham	3	NSZ 304	4	Maelor Forest Nurseries Ltd
North Burlingham	3	NSZ 304	2	Maelor Forest Nurseries Ltd
North Burlingham	3	NSZ 304	2	Maelor Forest Nurseries Ltd
North Burlingham	3	NSZ 304	1	Maelor Forest Nurseries Ltd
North Burlingham	3	NSZ 304	4	Maelor Forest Nurseries Ltd
North Burlingham	3	NSZ 304	6	Maelor Forest Nurseries Ltd
North Burlingham	3	NSZ 304	2	Maelor Forest Nurseries Ltd
North Burlingham	3	NSZ 304	4	Maelor Forest Nurseries Ltd
North Burlingham	3	NSZ 304	4	Maelor Forest Nurseries Ltd
North Burlingham	3	NSZ 304	4	Maelor Forest Nurseries Ltd
North Burlingham	3	NSZ 304	5	Maelor Forest Nurseries Ltd
North Burlingham	3	NSZ 304	7	Maelor Forest Nurseries Ltd
North Burlingham	3	NSZ 304	4	Maelor Forest Nurseries Ltd
North Burlingham	3	NSZ 304	2	Maelor Forest Nurseries Ltd
North Burlingham	3	NSZ 304	4	Maelor Forest Nurseries Ltd
North Burlingham	3	NSZ 304	4	Maelor Forest Nurseries Ltd
North Burlingham	3	NSZ 304	2	Maelor Forest Nurseries Ltd
North Burlingham	3	NSZ 304	4	Maelor Forest Nurseries Ltd
North Burlingham	3	NSZ 304	2	Maelor Forest Nurseries Ltd
North Burlingham	3	NSZ 304	6	Maelor Forest Nurseries Ltd
North Burlingham	3	NSZ 304	4	Maelor Forest Nurseries Ltd
North Burlingham	3	NSZ 304	3	Maelor Forest Nurseries Ltd
North Burlingham	3	NSZ 304	2	Maelor Forest Nurseries Ltd
North Burlingham	3	NSZ 304	6	Maelor Forest Nurseries Ltd
North Burlingham	3	NSZ 304	2	Maelor Forest Nurseries Ltd
North Burlingham	3	NSZ 304	3	Maelor Forest Nurseries Ltd
North Burlingham	3	NSZ 304	4	Maelor Forest Nurseries Ltd
North Burlingham	3	NSZ 304	3	Maelor Forest Nurseries Ltd
North Burlingham	3	NSZ 304	4	Maelor Forest Nurseries Ltd
North Burlingham	3	NSZ 304	4	Maelor Forest Nurseries Ltd
North Burlingham	3	NSZ 304	4	Maelor Forest Nurseries Ltd
North Burlingham	3	NSZ 304	4	Maelor Forest Nurseries Ltd
North Burlingham	3	NSZ 304	2	Maelor Forest Nurseries Ltd
North Burlingham	3	NSZ 304	4	Maelor Forest Nurseries Ltd
North Burlingham	3	NSZ 304	2	Maelor Forest Nurseries Ltd
North Burlingham	3	NSZ 304	2	Maelor Forest Nurseries Ltd
North Burlingham	3	NSZ 304	2	Maelor Forest Nurseries Ltd
North Burlingham	3	NSZ 304	3	Maelor Forest Nurseries Ltd
North Burlingham	3	NSZ 304	4	Maelor Forest Nurseries Ltd
North Burlingham	3	NSZ 304	4	Maelor Forest Nurseries Ltd
North Burlingham	3	NSZ 304	2	Maelor Forest Nurseries Ltd
North Burlingham	3	NSZ 304	4	Maelor Forest Nurseries Ltd
North Burlingham	3	NSZ 304	2	Maelor Forest Nurseries Ltd
North Burlingham	3	NSZ 304	4	Maelor Forest Nurseries Ltd
North Burlingham	3	NSZ 304	4	Maelor Forest Nurseries Ltd
North Burlingham	3	NSZ 304	4	Maelor Forest Nurseries Ltd
North Burlingham	3	NSZ 304	4	Maelor Forest Nurseries Ltd
North Burlingham	3	NSZ 304	4	Maelor Forest Nurseries Ltd
North Burlingham	3	NSZ 304	4	Maelor Forest Nurseries Ltd
North Burlingham	3	NSZ 304	4	Maelor Forest Nurseries Ltd
North Burlingham	3	NSZ 304	4	Maelor Forest Nurseries Ltd
North Burlingham	3	NSZ 304	5	Maelor Forest Nurseries Ltd
North Burlingham	3	NSZ 304	2	Maelor Forest Nurseries Ltd
North Burlingham	3	NSZ 304	4	Maelor Forest Nurseries Ltd
North Burlingham	3	NSZ 304	4	Maelor Forest Nurseries Ltd
North Burlingham	3	NSZ 304	1	Maelor Forest Nurseries Ltd
North Burlingham	3	NSZ 304	4	Maelor Forest Nurseries Ltd
North Burlingham	3	NSZ 304	3	Maelor Forest Nurseries Ltd
North Burlingham	3	NSZ 304	3	Maelor Forest Nurseries Ltd
North Burlingham	3	NSZ 304	5	Maelor Forest Nurseries Ltd
North Burlingham	3	NSZ 304	4	Maelor Forest Nurseries Ltd
North Burlingham	3	NSZ 304	4	Maelor Forest Nurseries Ltd
North Burlingham	3	NSZ 304	4	Maelor Forest Nurseries Ltd
North Burlingham	3	NSZ 304	2	Maelor Forest Nurseries Ltd
North Burlingham	3	NSZ 304	4	Maelor Forest Nurseries Ltd
North Burlingham	3	NSZ 304	2	Maelor Forest Nurseries Ltd
North Burlingham	3	NSZ 304	4	Maelor Forest Nurseries Ltd
North Burlingham	3	NSZ 304	4	Maelor Forest Nurseries Ltd
North Burlingham	3	NSZ 304	2	Maelor Forest Nurseries Ltd
North Burlingham	3	NSZ 304	4	Maelor Forest Nurseries Ltd
North Burlingham	3	NSZ 304	4	Maelor Forest Nurseries Ltd
North Burlingham	3	NSZ 304	2	Maelor Forest Nurseries Ltd
North Burlingham	3	NSZ 304	2	Maelor Forest Nurseries Ltd
North Burlingham	3	NSZ 304	4	Maelor Forest Nurseries Ltd
North Burlingham	3	NSZ 304	4	Maelor Forest Nurseries Ltd
North Burlingham	3	NSZ 304	2	Maelor Forest Nurseries Ltd
North Burlingham	3	NSZ 304	4	Maelor Forest Nurseries Ltd
North Burlingham	3	NSZ 304	3	Maelor Forest Nurseries Ltd
North Burlingham	3	NSZ 304	3	Maelor Forest Nurseries Ltd
North Burlingham	3	NSZ 304	3	Maelor Forest Nurseries Ltd
North Burlingham	3	NSZ 304	4	Maelor Forest Nurseries Ltd
North Burlingham	3	NSZ 304	2	Maelor Forest Nurseries Ltd
North Burlingham	3	NSZ 304	5	Maelor Forest Nurseries Ltd
North Burlingham	3	NSZ 304	2	Maelor Forest Nurseries Ltd
North Burlingham	3	NSZ 304	4	Maelor Forest Nurseries Ltd
North Burlingham	3	NSZ 304	4	Maelor Forest Nurseries Ltd
North Burlingham	3	NSZ 304	4	Maelor Forest Nurseries Ltd
North Burlingham	3	NSZ 304	4	Maelor Forest Nurseries Ltd
North Burlingham	3	NSZ 304	4	Maelor Forest Nurseries Ltd
North Burlingham	3	NSZ 304	4	Maelor Forest Nurseries Ltd
North Burlingham	3	NSZ 304	4	Maelor Forest Nurseries Ltd
North Burlingham	3	NSZ 304	4	Maelor Forest Nurseries Ltd
North Burlingham	3	NSZ 304	6	Maelor Forest Nurseries Ltd
North Burlingham	3	NSZ 304	3	Maelor Forest Nurseries Ltd
North Burlingham	3	NSZ 304	4	Maelor Forest Nurseries Ltd
North Burlingham	3	NSZ 304	2	Maelor Forest Nurseries Ltd
North Burlingham	3	NSZ 304	4	Maelor Forest Nurseries Ltd
North Burlingham	3	NSZ 304	2	Maelor Forest Nurseries Ltd
North Burlingham	3	NSZ 304	2	Maelor Forest Nurseries Ltd
North Burlingham	3	NSZ 304	4	Maelor Forest Nurseries Ltd
North Burlingham	3	NSZ 304	4	Maelor Forest Nurseries Ltd
North Burlingham	3	NSZ 304	4	Maelor Forest Nurseries Ltd
North Burlingham	3	NSZ 304	6	Maelor Forest Nurseries Ltd
North Burlingham	3	NSZ 304	2	Maelor Forest Nurseries Ltd
North Burlingham	3	NSZ 304	2	Maelor Forest Nurseries Ltd
North Burlingham	3	NSZ 304	2	Maelor Forest Nurseries Ltd
North Burlingham	3	NSZ 304	4	Maelor Forest Nurseries Ltd
North Burlingham	3	NSZ 304	4	Maelor Forest Nurseries Ltd
North Burlingham	3	NSZ 304	4	Maelor Forest Nurseries Ltd
North Burlingham	3	NSZ 304	2	Maelor Forest Nurseries Ltd
North Burlingham	3	NSZ 304	4	Maelor Forest Nurseries Ltd
North Burlingham	3	NSZ 304	2	Maelor Forest Nurseries Ltd
North Burlingham	3	NSZ 304	2	Maelor Forest Nurseries Ltd
North Burlingham	3	NSZ 304	2	Maelor Forest Nurseries Ltd
North Burlingham	3	NSZ 304	4	Maelor Forest Nurseries Ltd
North Burlingham	3	NSZ 304	2	Maelor Forest Nurseries Ltd
North Burlingham	3	NSZ 304	4	Maelor Forest Nurseries Ltd
North Burlingham	3	NSZ 304	4	Maelor Forest Nurseries Ltd
North Burlingham	3	NSZ 304	4	Maelor Forest Nurseries Ltd
North Burlingham	3	NSZ 304	4	Maelor Forest Nurseries Ltd
North Burlingham	3	NSZ 304	2	Maelor Forest Nurseries Ltd
North Burlingham	3	NSZ 304	4	Maelor Forest Nurseries Ltd
North Burlingham	3	NSZ 304	4	Maelor Forest Nurseries Ltd
North Burlingham	3	NSZ 304	2	Maelor Forest Nurseries Ltd
North Burlingham	3	NSZ 304	4	Maelor Forest Nurseries Ltd
North Burlingham	3	NSZ 304	4	Maelor Forest Nurseries Ltd
North Burlingham	3	NSZ 304	4	Maelor Forest Nurseries Ltd
North Burlingham	3	NSZ 304	4	Maelor Forest Nurseries Ltd
North Burlingham	3	NSZ 304	2	Maelor Forest Nurseries Ltd
North Burlingham	3	NSZ 304	4	Maelor Forest Nurseries Ltd
North Burlingham	3	NSZ 304	4	Maelor Forest Nurseries Ltd
North Burlingham	3	NSZ 304	4	Maelor Forest Nurseries Ltd
North Burlingham	3	NSZ 304	4	Maelor Forest Nurseries Ltd
North Burlingham	3	NSZ 304	6	Maelor Forest Nurseries Ltd
North Burlingham	3	NSZ 304	5	Maelor Forest Nurseries Ltd
North Burlingham	3	NSZ 304	2	Maelor Forest Nurseries Ltd
North Burlingham	3	NSZ 304	4	Maelor Forest Nurseries Ltd
North Burlingham	3	NSZ 304	4	Maelor Forest Nurseries Ltd
North Burlingham	3	NSZ 304	4	Maelor Forest Nurseries Ltd
North Burlingham	3	NSZ 304	4	Maelor Forest Nurseries Ltd
North Burlingham	3	NSZ 304	4	Maelor Forest Nurseries Ltd
North Burlingham	3	NSZ 304	5	Maelor Forest Nurseries Ltd
North Burlingham	3	NSZ 304	2	Maelor Forest Nurseries Ltd
North Burlingham	3	NSZ 304	4	Maelor Forest Nurseries Ltd
North Burlingham	3	NSZ 304	3	Maelor Forest Nurseries Ltd
North Burlingham	3	NSZ 304	4	Maelor Forest Nurseries Ltd
North Burlingham	3	NSZ 304	4	Maelor Forest Nurseries Ltd
North Burlingham	3	NSZ 304	4	Maelor Forest Nurseries Ltd
North Burlingham	3	NSZ 304	4	Maelor Forest Nurseries Ltd
North Burlingham	3	NSZ 304	4	Maelor Forest Nurseries Ltd
North Burlingham	3	NSZ 304	4	Maelor Forest Nurseries Ltd
North Burlingham	3	NSZ 304	4	Maelor Forest Nurseries Ltd
North Burlingham	3	NSZ 304	2	Maelor Forest Nurseries Ltd
North Burlingham	3	NSZ 304	4	Maelor Forest Nurseries Ltd
North Burlingham	3	NSZ 304	5	Maelor Forest Nurseries Ltd
North Burlingham	3	NSZ 304	5	Maelor Forest Nurseries Ltd
North Burlingham	3	NSZ 304	4	Maelor Forest Nurseries Ltd
North Burlingham	3	NSZ 304	4	Maelor Forest Nurseries Ltd
North Burlingham	3	NSZ 304	2	Maelor Forest Nurseries Ltd
North Burlingham	3	NSZ 304	2	Maelor Forest Nurseries Ltd
North Burlingham	3	NSZ 304	4	Maelor Forest Nurseries Ltd
North Burlingham	3	NSZ 304	4	Maelor Forest Nurseries Ltd
North Burlingham	3	NSZ 304	4	Maelor Forest Nurseries Ltd
North Burlingham	3	NSZ 304	4	Maelor Forest Nurseries Ltd
North Burlingham	3	NSZ 304	4	Maelor Forest Nurseries Ltd
North Burlingham	3	NSZ 304	2	Maelor Forest Nurseries Ltd
North Burlingham	3	NSZ 304	4	Maelor Forest Nurseries Ltd
North Burlingham	3	NSZ 304	4	Maelor Forest Nurseries Ltd
North Burlingham	3	NSZ 304	4	Maelor Forest Nurseries Ltd
North Burlingham	3	NSZ 304	2	Maelor Forest Nurseries Ltd
North Burlingham	3	NSZ 304	1	Maelor Forest Nurseries Ltd
North Burlingham	3	NSZ 304	4	Maelor Forest Nurseries Ltd
North Burlingham	3	NSZ 304	4	Maelor Forest Nurseries Ltd
North Burlingham	3	NSZ 304	4	Maelor Forest Nurseries Ltd
North Burlingham	3	NSZ 304	4	Maelor Forest Nurseries Ltd
North Burlingham	3	NSZ 304	4	Maelor Forest Nurseries Ltd
North Burlingham	3	NSZ 304	1	Maelor Forest Nurseries Ltd
North Burlingham	3	NSZ 304	4	Maelor Forest Nurseries Ltd
North Burlingham	3	NSZ 304	3	Maelor Forest Nurseries Ltd
North Burlingham	3	NSZ 304	4	Maelor Forest Nurseries Ltd
North Burlingham	3	NSZ 304	4	Maelor Forest Nurseries Ltd
North Burlingham	3	NSZ 304	2	Maelor Forest Nurseries Ltd
North Burlingham	3	NSZ 304	4	Maelor Forest Nurseries Ltd
North Burlingham	3	NSZ 304	4	Maelor Forest Nurseries Ltd
North Burlingham	3	NSZ 304	4	Maelor Forest Nurseries Ltd
North Burlingham	3	NSZ 304	2	Maelor Forest Nurseries Ltd
North Burlingham	3	NSZ 304	5	Maelor Forest Nurseries Ltd
North Burlingham	3	NSZ 304	4	Maelor Forest Nurseries Ltd
North Burlingham	3	NSZ 304	4	Maelor Forest Nurseries Ltd
North Burlingham	3	NSZ 304	4	Maelor Forest Nurseries Ltd
North Burlingham	3	NSZ 304	4	Maelor Forest Nurseries Ltd
North Burlingham	3	NSZ 304	2	Maelor Forest Nurseries Ltd
North Burlingham	3	NSZ 304	4	Maelor Forest Nurseries Ltd
North Burlingham	3	NSZ 304	5	Maelor Forest Nurseries Ltd
North Burlingham	3	NSZ 304	4	Maelor Forest Nurseries Ltd
North Burlingham	3	NSZ 304	5	Maelor Forest Nurseries Ltd
North Burlingham	3	NSZ 304	4	Maelor Forest Nurseries Ltd
North Burlingham	3	NSZ 304	7	Maelor Forest Nurseries Ltd
North Burlingham	3	NSZ 304	5	Maelor Forest Nurseries Ltd
North Burlingham	3	NSZ 304	4	Maelor Forest Nurseries Ltd
North Burlingham	3	NSZ 304	1	Maelor Forest Nurseries Ltd
North Burlingham	3	NSZ 304	4	Maelor Forest Nurseries Ltd
North Burlingham	3	NSZ 304	3	Maelor Forest Nurseries Ltd
North Burlingham	3	NSZ 304	4	Maelor Forest Nurseries Ltd
North Burlingham	3	NSZ 304	4	Maelor Forest Nurseries Ltd
North Burlingham	3	NSZ 304	2	Maelor Forest Nurseries Ltd
North Burlingham	3	NSZ 304	4	Maelor Forest Nurseries Ltd
North Burlingham	3	NSZ 304	4	Maelor Forest Nurseries Ltd
North Burlingham	3	NSZ 304	2	Maelor Forest Nurseries Ltd
North Burlingham	3	NSZ 304	4	Maelor Forest Nurseries Ltd
North Burlingham	3	NSZ 304	4	Maelor Forest Nurseries Ltd
North Burlingham	3	NSZ 304	4	Maelor Forest Nurseries Ltd
North Burlingham	3	NSZ 304	4	Maelor Forest Nurseries Ltd
North Burlingham	3	NSZ 304	2	Maelor Forest Nurseries Ltd
North Burlingham	3	NSZ 304	4	Maelor Forest Nurseries Ltd
North Burlingham	3	NSZ 304	4	Maelor Forest Nurseries Ltd
North Burlingham	3	NSZ 304	2	Maelor Forest Nurseries Ltd
North Burlingham	3	NSZ 304	4	Maelor Forest Nurseries Ltd
North Burlingham	3	NSZ 304	4	Maelor Forest Nurseries Ltd
North Burlingham	3	NSZ 304	3	Maelor Forest Nurseries Ltd
North Burlingham	3	NSZ 304	4	Maelor Forest Nurseries Ltd
North Burlingham	3	NSZ 304	5	Maelor Forest Nurseries Ltd
North Burlingham	3	NSZ 304	4	Maelor Forest Nurseries Ltd
North Burlingham	3	NSZ 106	2	Maelor Forest Nurseries Ltd
North Burlingham	3	NSZ 106	4	Maelor Forest Nurseries Ltd
North Burlingham	3	NSZ 106	4	Maelor Forest Nurseries Ltd
North Burlingham	3	NSZ 106	3	Maelor Forest Nurseries Ltd
North Burlingham	3	NSZ 106	3	Maelor Forest Nurseries Ltd
North Burlingham	3	NSZ 106	1	Maelor Forest Nurseries Ltd
North Burlingham	3	NSZ 106	2	Maelor Forest Nurseries Ltd
North Burlingham	3	NSZ 106	7	Maelor Forest Nurseries Ltd
North Burlingham	3	NSZ 106	2	Maelor Forest Nurseries Ltd
North Burlingham	3	NSZ 106	4	Maelor Forest Nurseries Ltd
North Burlingham	3	NSZ 106	2	Maelor Forest Nurseries Ltd
North Burlingham	3	NSZ 106	4	Maelor Forest Nurseries Ltd
North Burlingham	3	NSZ 106	3	Maelor Forest Nurseries Ltd
North Burlingham	3	NSZ 106	4	Maelor Forest Nurseries Ltd
North Burlingham	3	NSZ 106	4	Maelor Forest Nurseries Ltd
North Burlingham	3	NSZ 106	2	Maelor Forest Nurseries Ltd
North Burlingham	3	NSZ 106	4	Maelor Forest Nurseries Ltd
North Burlingham	3	NSZ 106	6	Maelor Forest Nurseries Ltd
North Burlingham	3	NSZ 106	2	Maelor Forest Nurseries Ltd
North Burlingham	3	NSZ 106	4	Maelor Forest Nurseries Ltd
North Burlingham	3	NSZ 106	4	Maelor Forest Nurseries Ltd
North Burlingham	3	NSZ 106	4	Maelor Forest Nurseries Ltd
North Burlingham	3	NSZ 106	3	Maelor Forest Nurseries Ltd
North Burlingham	3	NSZ 106	2	Maelor Forest Nurseries Ltd
North Burlingham	3	NSZ 106	4	Maelor Forest Nurseries Ltd
North Burlingham	3	NSZ 106	2	Maelor Forest Nurseries Ltd
North Burlingham	3	NSZ 106	4	Maelor Forest Nurseries Ltd
North Burlingham	3	NSZ 106	5	Maelor Forest Nurseries Ltd
North Burlingham	3	NSZ 106	4	Maelor Forest Nurseries Ltd
North Burlingham	3	NSZ 106	2	Maelor Forest Nurseries Ltd
North Burlingham	3	NSZ 106	4	Maelor Forest Nurseries Ltd
North Burlingham	3	NSZ 106	5	Maelor Forest Nurseries Ltd
North Burlingham	3	NSZ 106	4	Maelor Forest Nurseries Ltd
North Burlingham	3	NSZ 106	4	Maelor Forest Nurseries Ltd
North Burlingham	3	NSZ 106	4	Maelor Forest Nurseries Ltd
North Burlingham	3	NSZ 106	4	Maelor Forest Nurseries Ltd
North Burlingham	3	NSZ 106	5	Maelor Forest Nurseries Ltd
North Burlingham	3	NSZ 106	2	Maelor Forest Nurseries Ltd
North Burlingham	3	NSZ 106	4	Maelor Forest Nurseries Ltd
North Burlingham	3	NSZ 106	2	Maelor Forest Nurseries Ltd
North Burlingham	3	NSZ 106	4	Maelor Forest Nurseries Ltd
North Burlingham	3	NSZ 106	4	Maelor Forest Nurseries Ltd
North Burlingham	3	NSZ 106	4	Maelor Forest Nurseries Ltd
North Burlingham	3	NSZ 106	2	Maelor Forest Nurseries Ltd
North Burlingham	3	NSZ 106	4	Maelor Forest Nurseries Ltd
North Burlingham	3	NSZ 106	6	Maelor Forest Nurseries Ltd
North Burlingham	3	NSZ 106	4	Maelor Forest Nurseries Ltd
North Burlingham	3	NSZ 106	7	Maelor Forest Nurseries Ltd
North Burlingham	3	NSZ 106	7	Maelor Forest Nurseries Ltd
North Burlingham	3	NSZ 106	4	Maelor Forest Nurseries Ltd
North Burlingham	3	NSZ 106	4	Maelor Forest Nurseries Ltd
North Burlingham	3	NSZ 106	5	Maelor Forest Nurseries Ltd
North Burlingham	3	NSZ 106	5	Maelor Forest Nurseries Ltd
North Burlingham	3	NSZ 106	4	Maelor Forest Nurseries Ltd
North Burlingham	3	NSZ 106	6	Maelor Forest Nurseries Ltd
North Burlingham	3	NSZ 106	7	Maelor Forest Nurseries Ltd
North Burlingham	3	NSZ 106	4	Maelor Forest Nurseries Ltd
North Burlingham	3	NSZ 106	2	Maelor Forest Nurseries Ltd
North Burlingham	3	NSZ 106	1	Maelor Forest Nurseries Ltd
North Burlingham	3	NSZ 106	6	Maelor Forest Nurseries Ltd
North Burlingham	3	NSZ 106	5	Maelor Forest Nurseries Ltd
North Burlingham	3	NSZ 106	5	Maelor Forest Nurseries Ltd
North Burlingham	3	NSZ 106	2	Maelor Forest Nurseries Ltd
North Burlingham	3	NSZ 106	4	Maelor Forest Nurseries Ltd
North Burlingham	3	NSZ 106	5	Maelor Forest Nurseries Ltd
North Burlingham	3	NSZ 106	4	Maelor Forest Nurseries Ltd
North Burlingham	3	NSZ 106	4	Maelor Forest Nurseries Ltd
North Burlingham	3	NSZ 106	4	Maelor Forest Nurseries Ltd
North Burlingham	3	NSZ 106	4	Maelor Forest Nurseries Ltd
North Burlingham	3	NSZ 106	7	Maelor Forest Nurseries Ltd
North Burlingham	3	NSZ 106	4	Maelor Forest Nurseries Ltd
North Burlingham	3	NSZ 106	7	Maelor Forest Nurseries Ltd
North Burlingham	3	NSZ 106	4	Maelor Forest Nurseries Ltd
North Burlingham	3	NSZ 106	5	Maelor Forest Nurseries Ltd
North Burlingham	3	NSZ 106	2	Maelor Forest Nurseries Ltd
North Burlingham	3	NSZ 106	4	Maelor Forest Nurseries Ltd
North Burlingham	3	NSZ 106	4	Maelor Forest Nurseries Ltd
North Burlingham	3	NSZ 106	1	Maelor Forest Nurseries Ltd
North Burlingham	3	NSZ 106	3	Maelor Forest Nurseries Ltd
North Burlingham	3	NSZ 106	2	Maelor Forest Nurseries Ltd
North Burlingham	3	NSZ 106	2	Maelor Forest Nurseries Ltd
North Burlingham	3	NSZ 106	4	Maelor Forest Nurseries Ltd
North Burlingham	3	NSZ 106	4	Maelor Forest Nurseries Ltd
North Burlingham	3	NSZ 106	5	Maelor Forest Nurseries Ltd
North Burlingham	3	NSZ 106	4	Maelor Forest Nurseries Ltd
North Burlingham	3	NSZ 106	3	Maelor Forest Nurseries Ltd
North Burlingham	3	NSZ 106	2	Maelor Forest Nurseries Ltd
North Burlingham	3	NSZ 106	4	Maelor Forest Nurseries Ltd
North Burlingham	3	NSZ 106	2	Maelor Forest Nurseries Ltd
North Burlingham	3	NSZ 106	7	Maelor Forest Nurseries Ltd
North Burlingham	3	NSZ 106	4	Maelor Forest Nurseries Ltd
North Burlingham	3	NSZ 106	5	Maelor Forest Nurseries Ltd
North Burlingham	3	NSZ 106	4	Maelor Forest Nurseries Ltd
North Burlingham	3	NSZ 106	7	Maelor Forest Nurseries Ltd
North Burlingham	3	NSZ 106	4	Maelor Forest Nurseries Ltd
North Burlingham	3	NSZ 106	5	Maelor Forest Nurseries Ltd
North Burlingham	3	NSZ 106	4	Maelor Forest Nurseries Ltd
North Burlingham	3	NSZ 106	4	Maelor Forest Nurseries Ltd
North Burlingham	3	NSZ 106	4	Maelor Forest Nurseries Ltd
North Burlingham	3	NSZ 106	5	Maelor Forest Nurseries Ltd
North Burlingham	3	NSZ 106	4	Maelor Forest Nurseries Ltd
North Burlingham	3	NSZ 106	4	Maelor Forest Nurseries Ltd
North Burlingham	3	NSZ 106	4	Maelor Forest Nurseries Ltd
North Burlingham	3	NSZ 106	4	Maelor Forest Nurseries Ltd
North Burlingham	3	NSZ 106	4	Maelor Forest Nurseries Ltd
North Burlingham	3	NSZ 106	4	Maelor Forest Nurseries Ltd
North Burlingham	3	NSZ 106	4	Maelor Forest Nurseries Ltd
North Burlingham	3	NSZ 106	5	Maelor Forest Nurseries Ltd
North Burlingham	3	NSZ 106	4	Maelor Forest Nurseries Ltd
North Burlingham	3	NSZ 106	4	Maelor Forest Nurseries Ltd
North Burlingham	3	NSZ 106	2	Maelor Forest Nurseries Ltd
North Burlingham	3	NSZ 106	4	Maelor Forest Nurseries Ltd
North Burlingham	3	NSZ 106	2	Maelor Forest Nurseries Ltd
North Burlingham	3	NSZ 106	4	Maelor Forest Nurseries Ltd
North Burlingham	3	NSZ 106	3	Maelor Forest Nurseries Ltd
North Burlingham	3	NSZ 106	5	Maelor Forest Nurseries Ltd
North Burlingham	3	NSZ 106	4	Maelor Forest Nurseries Ltd
North Burlingham	3	NSZ 106	4	Maelor Forest Nurseries Ltd
North Burlingham	3	NSZ 106	2	Maelor Forest Nurseries Ltd
North Burlingham	3	NSZ 106	4	Maelor Forest Nurseries Ltd
North Burlingham	3	NSZ 106	4	Maelor Forest Nurseries Ltd
North Burlingham	3	NSZ 106	7	Maelor Forest Nurseries Ltd
North Burlingham	3	NSZ 106	3	Maelor Forest Nurseries Ltd
North Burlingham	3	NSZ 106	5	Maelor Forest Nurseries Ltd
North Burlingham	3	NSZ 106	4	Maelor Forest Nurseries Ltd
North Burlingham	3	NSZ 106	2	Maelor Forest Nurseries Ltd
North Burlingham	3	NSZ 106	4	Maelor Forest Nurseries Ltd
North Burlingham	3	NSZ 106	2	Maelor Forest Nurseries Ltd
North Burlingham	3	NSZ 106	1	Maelor Forest Nurseries Ltd
North Burlingham	3	NSZ 106	2	Maelor Forest Nurseries Ltd
North Burlingham	3	NSZ 106	4	Maelor Forest Nurseries Ltd
North Burlingham	3	NSZ 106	2	Maelor Forest Nurseries Ltd
North Burlingham	3	NSZ 106	5	Maelor Forest Nurseries Ltd
North Burlingham	3	NSZ 106	4	Maelor Forest Nurseries Ltd
North Burlingham	3	NSZ 106	5	Maelor Forest Nurseries Ltd
North Burlingham	3	NSZ 106	4	Maelor Forest Nurseries Ltd
North Burlingham	3	NSZ 106	2	Maelor Forest Nurseries Ltd
North Burlingham	3	NSZ 106	4	Maelor Forest Nurseries Ltd
North Burlingham	3	NSZ 106	2	Maelor Forest Nurseries Ltd
North Burlingham	3	NSZ 106	4	Maelor Forest Nurseries Ltd
North Burlingham	3	NSZ 106	4	Maelor Forest Nurseries Ltd
North Burlingham	3	NSZ 106	2	Maelor Forest Nurseries Ltd
North Burlingham	3	NSZ 106	4	Maelor Forest Nurseries Ltd
North Burlingham	3	NSZ 106	4	Maelor Forest Nurseries Ltd
North Burlingham	3	NSZ 106	2	Maelor Forest Nurseries Ltd
North Burlingham	3	NSZ 106	4	Maelor Forest Nurseries Ltd
North Burlingham	3	NSZ 106	4	Maelor Forest Nurseries Ltd
North Burlingham	3	NSZ 106	4	Maelor Forest Nurseries Ltd
North Burlingham	3	NSZ 106	4	Maelor Forest Nurseries Ltd
North Burlingham	3	NSZ 106	4	Maelor Forest Nurseries Ltd
North Burlingham	3	NSZ 106	3	Maelor Forest Nurseries Ltd
North Burlingham	3	NSZ 106	7	Maelor Forest Nurseries Ltd
North Burlingham	3	NSZ 106	4	Maelor Forest Nurseries Ltd
North Burlingham	3	NSZ 106	4	Maelor Forest Nurseries Ltd
North Burlingham	3	NSZ 106	4	Maelor Forest Nurseries Ltd
North Burlingham	3	NSZ 106	5	Maelor Forest Nurseries Ltd
North Burlingham	3	NSZ 106	5	Maelor Forest Nurseries Ltd
North Burlingham	3	NSZ 106	2	Maelor Forest Nurseries Ltd
North Burlingham	3	NSZ 106	4	Maelor Forest Nurseries Ltd
North Burlingham	3	NSZ 106	4	Maelor Forest Nurseries Ltd
North Burlingham	3	NSZ 106	4	Maelor Forest Nurseries Ltd
North Burlingham	3	NSZ 106	4	Maelor Forest Nurseries Ltd
North Burlingham	3	NSZ 106	4	Maelor Forest Nurseries Ltd
North Burlingham	3	NSZ 106	4	Maelor Forest Nurseries Ltd
North Burlingham	3	NSZ 106	4	Maelor Forest Nurseries Ltd
North Burlingham	3	NSZ 106	4	Maelor Forest Nurseries Ltd
North Burlingham	3	NSZ 106	2	Maelor Forest Nurseries Ltd
North Burlingham	3	NSZ 106	4	Maelor Forest Nurseries Ltd
North Burlingham	3	NSZ 106	4	Maelor Forest Nurseries Ltd
North Burlingham	3	NSZ 106	4	Maelor Forest Nurseries Ltd
North Burlingham	3	NSZ 106	4	Maelor Forest Nurseries Ltd
North Burlingham	3	NSZ 106	4	Maelor Forest Nurseries Ltd
North Burlingham	3	NSZ 106	3	Maelor Forest Nurseries Ltd
North Burlingham	3	NSZ 106	1	Maelor Forest Nurseries Ltd
North Burlingham	3	NSZ 106	6	Maelor Forest Nurseries Ltd
North Burlingham	3	NSZ 106	3	Maelor Forest Nurseries Ltd
North Burlingham	3	NSZ 106	4	Maelor Forest Nurseries Ltd
North Burlingham	3	NSZ 106	4	Maelor Forest Nurseries Ltd
North Burlingham	3	NSZ 106	4	Maelor Forest Nurseries Ltd
North Burlingham	3	NSZ 106	4	Maelor Forest Nurseries Ltd
North Burlingham	3	NSZ 106	3	Maelor Forest Nurseries Ltd
North Burlingham	3	NSZ 106	2	Maelor Forest Nurseries Ltd
North Burlingham	3	NSZ 106	4	Maelor Forest Nurseries Ltd
North Burlingham	3	NSZ 106	4	Maelor Forest Nurseries Ltd
North Burlingham	3	NSZ 106	2	Maelor Forest Nurseries Ltd
North Burlingham	3	NSZ 106	4	Maelor Forest Nurseries Ltd
North Burlingham	3	NSZ 106	3	Maelor Forest Nurseries Ltd
North Burlingham	3	NSZ 106	4	Maelor Forest Nurseries Ltd
North Burlingham	3	NSZ 106	5	Maelor Forest Nurseries Ltd
North Burlingham	3	NSZ 106	4	Maelor Forest Nurseries Ltd
North Burlingham	3	NSZ 106	7	Maelor Forest Nurseries Ltd
North Burlingham	3	NSZ 106	4	Maelor Forest Nurseries Ltd
North Burlingham	3	NSZ 106	2	Maelor Forest Nurseries Ltd
North Burlingham	3	NSZ 106	4	Maelor Forest Nurseries Ltd
North Burlingham	3	NSZ 106	4	Maelor Forest Nurseries Ltd
North Burlingham	3	NSZ 106	4	Maelor Forest Nurseries Ltd
North Burlingham	3	NSZ 106	4	Maelor Forest Nurseries Ltd
North Burlingham	3	NSZ 106	4	Maelor Forest Nurseries Ltd
North Burlingham	3	NSZ 106	4	Maelor Forest Nurseries Ltd
North Burlingham	3	NSZ 106	4	Maelor Forest Nurseries Ltd
North Burlingham	3	NSZ 106	4	Maelor Forest Nurseries Ltd
North Burlingham	3	NSZ 106	3	Maelor Forest Nurseries Ltd
North Burlingham	3	NSZ 106	2	Maelor Forest Nurseries Ltd
North Burlingham	3	NSZ 106	4	Maelor Forest Nurseries Ltd
North Burlingham	3	NSZ 106	4	Maelor Forest Nurseries Ltd
North Burlingham	3	NSZ 106	4	Maelor Forest Nurseries Ltd
North Burlingham	3	NSZ 106	7	Maelor Forest Nurseries Ltd
North Burlingham	3	NSZ 106	3	Maelor Forest Nurseries Ltd
North Burlingham	3	NSZ 106	2	Maelor Forest Nurseries Ltd
North Burlingham	3	NSZ 106	2	Maelor Forest Nurseries Ltd
North Burlingham	3	NSZ 106	4	Maelor Forest Nurseries Ltd
North Burlingham	3	NSZ 106	7	Maelor Forest Nurseries Ltd
North Burlingham	3	NSZ 106	4	Maelor Forest Nurseries Ltd
North Burlingham	3	NSZ 106	3	Maelor Forest Nurseries Ltd
North Burlingham	3	NSZ 106	2	Maelor Forest Nurseries Ltd
North Burlingham	3	NSZ 106	3	Maelor Forest Nurseries Ltd
North Burlingham	3	NSZ 106	4	Maelor Forest Nurseries Ltd
North Burlingham	3	NSZ 106	2	Maelor Forest Nurseries Ltd
North Burlingham	3	NSZ 106	4	Maelor Forest Nurseries Ltd
North Burlingham	3	NSZ 106	4	Maelor Forest Nurseries Ltd
North Burlingham	3	NSZ 106	4	Maelor Forest Nurseries Ltd
North Burlingham	3	NSZ 106	5	Maelor Forest Nurseries Ltd
North Burlingham	3	NSZ 106	5	Maelor Forest Nurseries Ltd
North Burlingham	3	NSZ 106	5	Maelor Forest Nurseries Ltd
North Burlingham	3	NSZ 106	2	Maelor Forest Nurseries Ltd
North Burlingham	3	NSZ 106	4	Maelor Forest Nurseries Ltd
North Burlingham	3	NSZ 106	6	Maelor Forest Nurseries Ltd
North Burlingham	3	NSZ 106	3	Maelor Forest Nurseries Ltd
North Burlingham	3	NSZ 106	6	Maelor Forest Nurseries Ltd
North Burlingham	3	NSZ 106	4	Maelor Forest Nurseries Ltd
North Burlingham	3	NSZ 106	2	Maelor Forest Nurseries Ltd
North Burlingham	3	NSZ 106	7	Maelor Forest Nurseries Ltd
North Burlingham	3	NSZ 106	4	Maelor Forest Nurseries Ltd
North Burlingham	3	NSZ 106	4	Maelor Forest Nurseries Ltd
North Burlingham	3	NSZ 106	4	Maelor Forest Nurseries Ltd
North Burlingham	3	NSZ 106	4	Maelor Forest Nurseries Ltd
North Burlingham	3	NSZ 106	4	Maelor Forest Nurseries Ltd
North Burlingham	3	NSZ 106	4	Maelor Forest Nurseries Ltd
North Burlingham	3	NSZ 106	2	Maelor Forest Nurseries Ltd
North Burlingham	3	NSZ 106	5	Maelor Forest Nurseries Ltd
North Burlingham	3	NSZ 106	2	Maelor Forest Nurseries Ltd
North Burlingham	3	NSZ 106	4	Maelor Forest Nurseries Ltd
North Burlingham	3	NSZ 106	4	Maelor Forest Nurseries Ltd
North Burlingham	3	NSZ 106	4	Maelor Forest Nurseries Ltd
North Burlingham	3	NSZ 106	4	Maelor Forest Nurseries Ltd
North Burlingham	3	NSZ 106	4	Maelor Forest Nurseries Ltd
North Burlingham	3	NSZ 106	4	Maelor Forest Nurseries Ltd
North Burlingham	3	NSZ 106	5	Maelor Forest Nurseries Ltd
North Burlingham	3	NSZ 106	4	Maelor Forest Nurseries Ltd
North Burlingham	3	NSZ 106	4	Maelor Forest Nurseries Ltd
North Burlingham	3	NSZ 106	2	Maelor Forest Nurseries Ltd
North Burlingham	3	NSZ 106	4	Maelor Forest Nurseries Ltd
North Burlingham	3	NSZ 106	5	Maelor Forest Nurseries Ltd
North Burlingham	3	NSZ 106	4	Maelor Forest Nurseries Ltd
North Burlingham	3	NSZ 106	2	Maelor Forest Nurseries Ltd
North Burlingham	3	NSZ 106	5	Maelor Forest Nurseries Ltd
North Burlingham	3	NSZ 201	3	Maelor Forest Nurseries Ltd
North Burlingham	3	NSZ 201	4	Maelor Forest Nurseries Ltd
North Burlingham	3	NSZ 201	4	Maelor Forest Nurseries Ltd
North Burlingham	3	NSZ 201	2	Maelor Forest Nurseries Ltd
North Burlingham	3	NSZ 201	4	Maelor Forest Nurseries Ltd
North Burlingham	3	NSZ 201	5	Maelor Forest Nurseries Ltd
North Burlingham	3	NSZ 201	4	Maelor Forest Nurseries Ltd
North Burlingham	3	NSZ 201	5	Maelor Forest Nurseries Ltd
North Burlingham	3	NSZ 201	5	Maelor Forest Nurseries Ltd
North Burlingham	3	NSZ 201	3	Maelor Forest Nurseries Ltd
North Burlingham	3	NSZ 201	4	Maelor Forest Nurseries Ltd
North Burlingham	3	NSZ 201	2	Maelor Forest Nurseries Ltd
North Burlingham	3	NSZ 201	4	Maelor Forest Nurseries Ltd
North Burlingham	3	NSZ 201	7	Maelor Forest Nurseries Ltd
North Burlingham	3	NSZ 201	2	Maelor Forest Nurseries Ltd
North Burlingham	3	NSZ 201	4	Maelor Forest Nurseries Ltd
North Burlingham	3	NSZ 201	5	Maelor Forest Nurseries Ltd
North Burlingham	3	NSZ 201	2	Maelor Forest Nurseries Ltd
North Burlingham	3	NSZ 201	7	Maelor Forest Nurseries Ltd
North Burlingham	3	NSZ 201	5	Maelor Forest Nurseries Ltd
North Burlingham	3	NSZ 201	4	Maelor Forest Nurseries Ltd
North Burlingham	3	NSZ 201	5	Maelor Forest Nurseries Ltd
North Burlingham	3	NSZ 201	4	Maelor Forest Nurseries Ltd
North Burlingham	3	NSZ 201	4	Maelor Forest Nurseries Ltd
North Burlingham	3	NSZ 201	6	Maelor Forest Nurseries Ltd
North Burlingham	3	NSZ 201	4	Maelor Forest Nurseries Ltd
North Burlingham	3	NSZ 201	4	Maelor Forest Nurseries Ltd
North Burlingham	3	NSZ 201	5	Maelor Forest Nurseries Ltd
North Burlingham	3	NSZ 201	4	Maelor Forest Nurseries Ltd
North Burlingham	3	NSZ 201	2	Maelor Forest Nurseries Ltd
North Burlingham	3	NSZ 201	7	Maelor Forest Nurseries Ltd
North Burlingham	3	NSZ 201	4	Maelor Forest Nurseries Ltd
North Burlingham	3	NSZ 201	5	Maelor Forest Nurseries Ltd
North Burlingham	3	NSZ 201	4	Maelor Forest Nurseries Ltd
North Burlingham	3	NSZ 201	4	Maelor Forest Nurseries Ltd
North Burlingham	3	NSZ 201	4	Maelor Forest Nurseries Ltd
North Burlingham	3	NSZ 201	3	Maelor Forest Nurseries Ltd
North Burlingham	3	NSZ 201	2	Maelor Forest Nurseries Ltd
North Burlingham	3	NSZ 201	4	Maelor Forest Nurseries Ltd
North Burlingham	3	NSZ 201	4	Maelor Forest Nurseries Ltd
North Burlingham	3	NSZ 201	6	Maelor Forest Nurseries Ltd
North Burlingham	3	NSZ 201	5	Maelor Forest Nurseries Ltd
North Burlingham	3	NSZ 201	2	Maelor Forest Nurseries Ltd
North Burlingham	3	NSZ 201	5	Maelor Forest Nurseries Ltd
North Burlingham	3	NSZ 201	2	Maelor Forest Nurseries Ltd
North Burlingham	3	NSZ 201	6	Maelor Forest Nurseries Ltd
North Burlingham	3	NSZ 201	2	Maelor Forest Nurseries Ltd
North Burlingham	3	NSZ 201	2	Maelor Forest Nurseries Ltd
North Burlingham	3	NSZ 201	2	Maelor Forest Nurseries Ltd
North Burlingham	3	NSZ 201	3	Maelor Forest Nurseries Ltd
North Burlingham	3	NSZ 201	3	Maelor Forest Nurseries Ltd
North Burlingham	3	NSZ 201	2	Maelor Forest Nurseries Ltd
North Burlingham	3	NSZ 201	4	Maelor Forest Nurseries Ltd
North Burlingham	3	NSZ 201	2	Maelor Forest Nurseries Ltd
North Burlingham	3	NSZ 201	4	Maelor Forest Nurseries Ltd
North Burlingham	3	NSZ 201	4	Maelor Forest Nurseries Ltd
North Burlingham	3	NSZ 201	5	Maelor Forest Nurseries Ltd
North Burlingham	3	NSZ 201	2	Maelor Forest Nurseries Ltd
North Burlingham	3	NSZ 201	5	Maelor Forest Nurseries Ltd
North Burlingham	3	NSZ 201	1	Maelor Forest Nurseries Ltd
North Burlingham	3	NSZ 201	4	Maelor Forest Nurseries Ltd
North Burlingham	3	NSZ 201	2	Maelor Forest Nurseries Ltd
North Burlingham	3	NSZ 201	4	Maelor Forest Nurseries Ltd
North Burlingham	3	NSZ 201	2	Maelor Forest Nurseries Ltd
North Burlingham	3	NSZ 201	4	Maelor Forest Nurseries Ltd
North Burlingham	3	NSZ 201	4	Maelor Forest Nurseries Ltd
North Burlingham	3	NSZ 201	3	Maelor Forest Nurseries Ltd
North Burlingham	3	NSZ 201	3	Maelor Forest Nurseries Ltd
North Burlingham	3	NSZ 201	5	Maelor Forest Nurseries Ltd
North Burlingham	3	NSZ 201	4	Maelor Forest Nurseries Ltd
North Burlingham	3	NSZ 201	5	Maelor Forest Nurseries Ltd
North Burlingham	3	NSZ 201	7	Maelor Forest Nurseries Ltd
North Burlingham	3	NSZ 201	2	Maelor Forest Nurseries Ltd
North Burlingham	3	NSZ 201	3	Maelor Forest Nurseries Ltd
North Burlingham	3	NSZ 201	6	Maelor Forest Nurseries Ltd
North Burlingham	3	NSZ 201	2	Maelor Forest Nurseries Ltd
North Burlingham	3	NSZ 201	2	Maelor Forest Nurseries Ltd
North Burlingham	3	NSZ 201	4	Maelor Forest Nurseries Ltd
North Burlingham	3	NSZ 201	2	Maelor Forest Nurseries Ltd
North Burlingham	3	NSZ 201	2	Maelor Forest Nurseries Ltd
North Burlingham	3	NSZ 201	4	Maelor Forest Nurseries Ltd
North Burlingham	3	NSZ 201	2	Maelor Forest Nurseries Ltd
North Burlingham	3	NSZ 201	4	Maelor Forest Nurseries Ltd
North Burlingham	3	NSZ 201	4	Maelor Forest Nurseries Ltd
North Burlingham	3	NSZ 201	3	Maelor Forest Nurseries Ltd
North Burlingham	3	NSZ 201	4	Maelor Forest Nurseries Ltd
North Burlingham	3	NSZ 201	2	Maelor Forest Nurseries Ltd
North Burlingham	3	NSZ 201	4	Maelor Forest Nurseries Ltd
North Burlingham	3	NSZ 201	5	Maelor Forest Nurseries Ltd
North Burlingham	3	NSZ 201	4	Maelor Forest Nurseries Ltd
North Burlingham	3	NSZ 201	7	Maelor Forest Nurseries Ltd
North Burlingham	3	NSZ 201	4	Maelor Forest Nurseries Ltd
North Burlingham	3	NSZ 201	7	Maelor Forest Nurseries Ltd
North Burlingham	3	NSZ 201	4	Maelor Forest Nurseries Ltd
North Burlingham	3	NSZ 201	4	Maelor Forest Nurseries Ltd
North Burlingham	3	NSZ 201	2	Maelor Forest Nurseries Ltd
North Burlingham	3	NSZ 201	4	Maelor Forest Nurseries Ltd
North Burlingham	3	NSZ 201	3	Maelor Forest Nurseries Ltd
North Burlingham	3	NSZ 201	5	Maelor Forest Nurseries Ltd
North Burlingham	3	NSZ 201	4	Maelor Forest Nurseries Ltd
North Burlingham	3	NSZ 201	4	Maelor Forest Nurseries Ltd
North Burlingham	3	NSZ 201	4	Maelor Forest Nurseries Ltd
North Burlingham	3	NSZ 201	4	Maelor Forest Nurseries Ltd
North Burlingham	3	NSZ 201	4	Maelor Forest Nurseries Ltd
North Burlingham	3	NSZ 201	5	Maelor Forest Nurseries Ltd
North Burlingham	3	NSZ 201	4	Maelor Forest Nurseries Ltd
North Burlingham	3	NSZ 201	2	Maelor Forest Nurseries Ltd
North Burlingham	3	NSZ 201	4	Maelor Forest Nurseries Ltd
North Burlingham	3	NSZ 201	4	Maelor Forest Nurseries Ltd
North Burlingham	3	NSZ 201	4	Maelor Forest Nurseries Ltd
North Burlingham	3	NSZ 201	4	Maelor Forest Nurseries Ltd
North Burlingham	3	NSZ 201	2	Maelor Forest Nurseries Ltd
North Burlingham	3	NSZ 201	4	Maelor Forest Nurseries Ltd
North Burlingham	3	NSZ 201	4	Maelor Forest Nurseries Ltd
North Burlingham	3	NSZ 201	2	Maelor Forest Nurseries Ltd
North Burlingham	3	NSZ 201	2	Maelor Forest Nurseries Ltd
North Burlingham	3	NSZ 201	2	Maelor Forest Nurseries Ltd
North Burlingham	3	NSZ 201	2	Maelor Forest Nurseries Ltd
North Burlingham	3	NSZ 201	4	Maelor Forest Nurseries Ltd
North Burlingham	3	NSZ 201	2	Maelor Forest Nurseries Ltd
North Burlingham	3	NSZ 201	5	Maelor Forest Nurseries Ltd
North Burlingham	3	NSZ 201	2	Maelor Forest Nurseries Ltd
North Burlingham	3	NSZ 201	4	Maelor Forest Nurseries Ltd
North Burlingham	3	NSZ 201	3	Maelor Forest Nurseries Ltd
North Burlingham	3	NSZ 201	4	Maelor Forest Nurseries Ltd
North Burlingham	3	NSZ 201	4	Maelor Forest Nurseries Ltd
North Burlingham	3	NSZ 201	5	Maelor Forest Nurseries Ltd
North Burlingham	3	NSZ 201	4	Maelor Forest Nurseries Ltd
North Burlingham	3	NSZ 201	5	Maelor Forest Nurseries Ltd
North Burlingham	3	NSZ 201	4	Maelor Forest Nurseries Ltd
North Burlingham	3	NSZ 201	4	Maelor Forest Nurseries Ltd
North Burlingham	3	NSZ 201	2	Maelor Forest Nurseries Ltd
North Burlingham	3	NSZ 201	4	Maelor Forest Nurseries Ltd
North Burlingham	3	NSZ 201	4	Maelor Forest Nurseries Ltd
North Burlingham	3	NSZ 201	4	Maelor Forest Nurseries Ltd
North Burlingham	3	NSZ 201	2	Maelor Forest Nurseries Ltd
North Burlingham	3	NSZ 201	4	Maelor Forest Nurseries Ltd
North Burlingham	3	NSZ 201	2	Maelor Forest Nurseries Ltd
North Burlingham	3	NSZ 201	4	Maelor Forest Nurseries Ltd
North Burlingham	3	NSZ 201	5	Maelor Forest Nurseries Ltd
North Burlingham	3	NSZ 201	4	Maelor Forest Nurseries Ltd
North Burlingham	3	NSZ 201	4	Maelor Forest Nurseries Ltd
North Burlingham	3	NSZ 201	4	Maelor Forest Nurseries Ltd
North Burlingham	3	NSZ 201	4	Maelor Forest Nurseries Ltd
North Burlingham	3	NSZ 201	5	Maelor Forest Nurseries Ltd
North Burlingham	3	NSZ 201	3	Maelor Forest Nurseries Ltd
North Burlingham	3	NSZ 201	6	Maelor Forest Nurseries Ltd
North Burlingham	3	NSZ 201	4	Maelor Forest Nurseries Ltd
North Burlingham	3	NSZ 201	7	Maelor Forest Nurseries Ltd
North Burlingham	3	NSZ 201	2	Maelor Forest Nurseries Ltd
North Burlingham	3	NSZ 201	2	Maelor Forest Nurseries Ltd
North Burlingham	3	NSZ 201	3	Maelor Forest Nurseries Ltd
North Burlingham	3	NSZ 201	5	Maelor Forest Nurseries Ltd
North Burlingham	3	NSZ 201	2	Maelor Forest Nurseries Ltd
North Burlingham	3	NSZ 201	7	Maelor Forest Nurseries Ltd
North Burlingham	3	NSZ 201	2	Maelor Forest Nurseries Ltd
North Burlingham	3	NSZ 201	4	Maelor Forest Nurseries Ltd
North Burlingham	3	NSZ 201	4	Maelor Forest Nurseries Ltd
North Burlingham	3	NSZ 201	2	Maelor Forest Nurseries Ltd
North Burlingham	3	NSZ 201	4	Maelor Forest Nurseries Ltd
North Burlingham	3	NSZ 201	7	Maelor Forest Nurseries Ltd
North Burlingham	3	NSZ 201	5	Maelor Forest Nurseries Ltd
North Burlingham	3	NSZ 201	2	Maelor Forest Nurseries Ltd
North Burlingham	3	NSZ 201	5	Maelor Forest Nurseries Ltd
North Burlingham	3	NSZ 201	2	Maelor Forest Nurseries Ltd
North Burlingham	3	NSZ 201	6	Maelor Forest Nurseries Ltd
North Burlingham	3	NSZ 201	4	Maelor Forest Nurseries Ltd
North Burlingham	3	NSZ 201	4	Maelor Forest Nurseries Ltd
North Burlingham	3	NSZ 201	4	Maelor Forest Nurseries Ltd
North Burlingham	3	NSZ 201	5	Maelor Forest Nurseries Ltd
North Burlingham	3	NSZ 201	4	Maelor Forest Nurseries Ltd
North Burlingham	3	NSZ 201	6	Maelor Forest Nurseries Ltd
North Burlingham	3	NSZ 201	4	Maelor Forest Nurseries Ltd
North Burlingham	3	NSZ 201	4	Maelor Forest Nurseries Ltd
North Burlingham	3	NSZ 201	2	Maelor Forest Nurseries Ltd
North Burlingham	3	NSZ 201	7	Maelor Forest Nurseries Ltd
North Burlingham	3	NSZ 201	5	Maelor Forest Nurseries Ltd
North Burlingham	3	NSZ 201	2	Maelor Forest Nurseries Ltd
North Burlingham	3	NSZ 201	4	Maelor Forest Nurseries Ltd
North Burlingham	3	NSZ 201	2	Maelor Forest Nurseries Ltd
North Burlingham	3	NSZ 201	6	Maelor Forest Nurseries Ltd
North Burlingham	3	NSZ 201	4	Maelor Forest Nurseries Ltd
North Burlingham	3	NSZ 201	4	Maelor Forest Nurseries Ltd
North Burlingham	3	NSZ 201	4	Maelor Forest Nurseries Ltd
North Burlingham	3	NSZ 201	4	Maelor Forest Nurseries Ltd
North Burlingham	3	NSZ 201	4	Maelor Forest Nurseries Ltd
North Burlingham	3	NSZ 201	4	Maelor Forest Nurseries Ltd
North Burlingham	3	NSZ 201	2	Maelor Forest Nurseries Ltd
North Burlingham	3	NSZ 201	1	Maelor Forest Nurseries Ltd
North Burlingham	3	NSZ 201	4	Maelor Forest Nurseries Ltd
North Burlingham	3	NSZ 201	4	Maelor Forest Nurseries Ltd
North Burlingham	3	NSZ 201	3	Maelor Forest Nurseries Ltd
North Burlingham	3	NSZ 201	4	Maelor Forest Nurseries Ltd
North Burlingham	3	NSZ 201	4	Maelor Forest Nurseries Ltd
North Burlingham	3	NSZ 201	4	Maelor Forest Nurseries Ltd
North Burlingham	3	NSZ 201	2	Maelor Forest Nurseries Ltd
North Burlingham	3	NSZ 201	4	Maelor Forest Nurseries Ltd
North Burlingham	3	NSZ 201	4	Maelor Forest Nurseries Ltd
North Burlingham	3	NSZ 201	2	Maelor Forest Nurseries Ltd
North Burlingham	3	NSZ 201	2	Maelor Forest Nurseries Ltd
North Burlingham	3	NSZ 201	4	Maelor Forest Nurseries Ltd
North Burlingham	3	NSZ 201	4	Maelor Forest Nurseries Ltd
North Burlingham	3	NSZ 201	5	Maelor Forest Nurseries Ltd
North Burlingham	3	NSZ 201	4	Maelor Forest Nurseries Ltd
North Burlingham	3	NSZ 201	4	Maelor Forest Nurseries Ltd
North Burlingham	3	NSZ 201	2	Maelor Forest Nurseries Ltd
North Burlingham	3	NSZ 201	4	Maelor Forest Nurseries Ltd
North Burlingham	3	NSZ 201	4	Maelor Forest Nurseries Ltd
North Burlingham	3	NSZ 201	3	Maelor Forest Nurseries Ltd
North Burlingham	3	NSZ 201	2	Maelor Forest Nurseries Ltd
North Burlingham	3	NSZ 201	2	Maelor Forest Nurseries Ltd
North Burlingham	3	NSZ 201	5	Maelor Forest Nurseries Ltd
North Burlingham	3	NSZ 201	6	Maelor Forest Nurseries Ltd
North Burlingham	3	NSZ 201	4	Maelor Forest Nurseries Ltd
North Burlingham	3	NSZ 201	4	Maelor Forest Nurseries Ltd
North Burlingham	3	NSZ 201	5	Maelor Forest Nurseries Ltd
North Burlingham	3	NSZ 201	2	Maelor Forest Nurseries Ltd
North Burlingham	3	NSZ 201	2	Maelor Forest Nurseries Ltd
North Burlingham	3	NSZ 201	3	Maelor Forest Nurseries Ltd
North Burlingham	3	NSZ 201	2	Maelor Forest Nurseries Ltd
North Burlingham	3	NSZ 201	4	Maelor Forest Nurseries Ltd
North Burlingham	3	NSZ 201	4	Maelor Forest Nurseries Ltd
North Burlingham	3	NSZ 201	2	Maelor Forest Nurseries Ltd
North Burlingham	3	NSZ 201	4	Maelor Forest Nurseries Ltd
North Burlingham	3	NSZ 201	4	Maelor Forest Nurseries Ltd
North Burlingham	3	NSZ 201	5	Maelor Forest Nurseries Ltd
North Burlingham	3	NSZ 201	4	Maelor Forest Nurseries Ltd
North Burlingham	3	NSZ 201	2	Maelor Forest Nurseries Ltd
North Burlingham	3	NSZ 201	2	Maelor Forest Nurseries Ltd
North Burlingham	3	NSZ 201	3	Maelor Forest Nurseries Ltd
North Burlingham	3	NSZ 201	5	Maelor Forest Nurseries Ltd
North Burlingham	3	NSZ 201	4	Maelor Forest Nurseries Ltd
North Burlingham	3	NSZ 201	2	Maelor Forest Nurseries Ltd
North Burlingham	3	NSZ 201	4	Maelor Forest Nurseries Ltd
North Burlingham	3	NSZ 201	4	Maelor Forest Nurseries Ltd
North Burlingham	3	NSZ 201	4	Maelor Forest Nurseries Ltd
North Burlingham	3	NSZ 201	5	Maelor Forest Nurseries Ltd
North Burlingham	3	NSZ 201	5	Maelor Forest Nurseries Ltd
North Burlingham	3	NSZ 201	4	Maelor Forest Nurseries Ltd
North Burlingham	3	NSZ 201	4	Maelor Forest Nurseries Ltd
North Burlingham	3	NSZ 201	6	Maelor Forest Nurseries Ltd
North Burlingham	3	NSZ 201	5	Maelor Forest Nurseries Ltd
North Burlingham	3	NSZ 201	5	Maelor Forest Nurseries Ltd
North Burlingham	3	NSZ 201	5	Maelor Forest Nurseries Ltd
North Burlingham	3	NSZ 201	4	Maelor Forest Nurseries Ltd
North Burlingham	3	NSZ 201	5	Maelor Forest Nurseries Ltd
North Burlingham	3	NSZ 201	4	Maelor Forest Nurseries Ltd
North Burlingham	3	NSZ 201	4	Maelor Forest Nurseries Ltd
North Burlingham	3	NSZ 201	2	Maelor Forest Nurseries Ltd
North Burlingham	3	NSZ 201	2	Maelor Forest Nurseries Ltd
North Burlingham	3	NSZ 201	2	Maelor Forest Nurseries Ltd
North Burlingham	3	NSZ 201	7	Maelor Forest Nurseries Ltd
North Burlingham	3	NSZ 201	6	Maelor Forest Nurseries Ltd
North Burlingham	3	NSZ 201	2	Maelor Forest Nurseries Ltd
North Burlingham	3	NSZ 201	4	Maelor Forest Nurseries Ltd
North Burlingham	3	NSZ 201	4	Maelor Forest Nurseries Ltd
North Burlingham	2	FTT SO	3	Maelor Forest Nurseries Ltd
North Burlingham	2	FTT SO	4	Maelor Forest Nurseries Ltd
North Burlingham	2	FTT SO	4	Maelor Forest Nurseries Ltd
North Burlingham	2	FTT SO	4	Maelor Forest Nurseries Ltd
North Burlingham	2	FTT SO	3	Maelor Forest Nurseries Ltd
North Burlingham	2	FTT SO	3	Maelor Forest Nurseries Ltd
North Burlingham	2	FTT SO	4	Maelor Forest Nurseries Ltd
North Burlingham	2	FTT SO	4	Maelor Forest Nurseries Ltd
North Burlingham	2	FTT SO	4	Maelor Forest Nurseries Ltd
North Burlingham	2	FTT SO	4	Maelor Forest Nurseries Ltd
North Burlingham	2	FTT SO	5	Maelor Forest Nurseries Ltd
North Burlingham	2	FTT SO	4	Maelor Forest Nurseries Ltd
North Burlingham	2	FTT SO	3	Maelor Forest Nurseries Ltd
North Burlingham	2	FTT SO	4	Maelor Forest Nurseries Ltd
North Burlingham	2	FTT SO	4	Maelor Forest Nurseries Ltd
North Burlingham	2	FTT SO	4	Maelor Forest Nurseries Ltd
North Burlingham	2	FTT SO	3	Maelor Forest Nurseries Ltd
North Burlingham	2	FTT SO	4	Maelor Forest Nurseries Ltd
North Burlingham	2	FTT SO	3	Maelor Forest Nurseries Ltd
North Burlingham	2	FTT SO	4	Maelor Forest Nurseries Ltd
North Burlingham	2	FTT SO	4	Maelor Forest Nurseries Ltd
North Burlingham	2	FTT SO	4	Maelor Forest Nurseries Ltd
North Burlingham	2	FTT SO	4	Maelor Forest Nurseries Ltd
North Burlingham	2	FTT SO	4	Maelor Forest Nurseries Ltd
North Burlingham	2	FTT SO	3	Maelor Forest Nurseries Ltd
North Burlingham	2	FTT SO	4	Maelor Forest Nurseries Ltd
North Burlingham	2	FTT SO	4	Maelor Forest Nurseries Ltd
North Burlingham	2	FTT SO	4	Maelor Forest Nurseries Ltd
North Burlingham	2	FTT SO	3	Maelor Forest Nurseries Ltd
North Burlingham	2	FTT SO	2	Maelor Forest Nurseries Ltd
North Burlingham	2	FTT SO	3	Maelor Forest Nurseries Ltd
North Burlingham	2	FTT SO	4	Maelor Forest Nurseries Ltd
North Burlingham	2	FTT SO	2	Maelor Forest Nurseries Ltd
North Burlingham	2	FTT SO	4	Maelor Forest Nurseries Ltd
North Burlingham	2	FTT SO	3	Maelor Forest Nurseries Ltd
North Burlingham	2	FTT SO	5	Maelor Forest Nurseries Ltd
North Burlingham	2	FTT SO	4	Maelor Forest Nurseries Ltd
North Burlingham	2	FTT SO	2	Maelor Forest Nurseries Ltd
North Burlingham	2	FTT SO	4	Maelor Forest Nurseries Ltd
North Burlingham	2	FTT SO	4	Maelor Forest Nurseries Ltd
North Burlingham	2	FTT SO	4	Maelor Forest Nurseries Ltd
North Burlingham	2	FTT SO	4	Maelor Forest Nurseries Ltd
North Burlingham	2	FTT SO	4	Maelor Forest Nurseries Ltd
North Burlingham	2	FTT SO	5	Maelor Forest Nurseries Ltd
North Burlingham	2	FTT SO	4	Maelor Forest Nurseries Ltd
North Burlingham	2	FTT SO	4	Maelor Forest Nurseries Ltd
North Burlingham	2	FTT SO	4	Maelor Forest Nurseries Ltd
North Burlingham	2	FTT SO	4	Maelor Forest Nurseries Ltd
North Burlingham	2	FTT SO	4	Maelor Forest Nurseries Ltd
North Burlingham	2	FTT SO	4	Maelor Forest Nurseries Ltd
North Burlingham	2	FTT SO	3	Maelor Forest Nurseries Ltd
North Burlingham	2	FTT SO	3	Maelor Forest Nurseries Ltd
North Burlingham	2	FTT SO	5	Maelor Forest Nurseries Ltd
North Burlingham	2	FTT SO	5	Maelor Forest Nurseries Ltd
North Burlingham	2	FTT SO	4	Maelor Forest Nurseries Ltd
North Burlingham	2	FTT SO	4	Maelor Forest Nurseries Ltd
North Burlingham	2	FTT SO	4	Maelor Forest Nurseries Ltd
North Burlingham	2	FTT SO	4	Maelor Forest Nurseries Ltd
North Burlingham	2	FTT SO	4	Maelor Forest Nurseries Ltd
North Burlingham	2	FTT SO	4	Maelor Forest Nurseries Ltd
North Burlingham	2	FTT SO	5	Maelor Forest Nurseries Ltd
North Burlingham	2	FTT SO	4	Maelor Forest Nurseries Ltd
North Burlingham	2	FTT SO	4	Maelor Forest Nurseries Ltd
North Burlingham	2	FTT SO	3	Maelor Forest Nurseries Ltd
North Burlingham	2	FTT SO	2	Maelor Forest Nurseries Ltd
North Burlingham	2	FTT SO	4	Maelor Forest Nurseries Ltd
North Burlingham	2	FTT SO	4	Maelor Forest Nurseries Ltd
North Burlingham	2	FTT SO	3	Maelor Forest Nurseries Ltd
North Burlingham	2	FTT SO	3	Maelor Forest Nurseries Ltd
North Burlingham	2	FTT SO	4	Maelor Forest Nurseries Ltd
North Burlingham	2	FTT SO	4	Maelor Forest Nurseries Ltd
North Burlingham	2	FTT SO	4	Maelor Forest Nurseries Ltd
North Burlingham	2	FTT SO	4	Maelor Forest Nurseries Ltd
North Burlingham	2	FTT SO	4	Maelor Forest Nurseries Ltd
North Burlingham	2	FTT SO	3	Maelor Forest Nurseries Ltd
North Burlingham	2	FTT SO	4	Maelor Forest Nurseries Ltd
North Burlingham	2	FTT SO	4	Maelor Forest Nurseries Ltd
North Burlingham	2	FTT SO	4	Maelor Forest Nurseries Ltd
North Burlingham	2	FTT SO	5	Maelor Forest Nurseries Ltd
North Burlingham	2	FTT SO	5	Maelor Forest Nurseries Ltd
North Burlingham	2	FTT SO	3	Maelor Forest Nurseries Ltd
North Burlingham	2	FTT SO	4	Maelor Forest Nurseries Ltd
North Burlingham	2	FTT SO	3	Maelor Forest Nurseries Ltd
North Burlingham	2	FTT SO	4	Maelor Forest Nurseries Ltd
North Burlingham	2	FTT SO	5	Maelor Forest Nurseries Ltd
North Burlingham	2	FTT SO	5	Maelor Forest Nurseries Ltd
North Burlingham	2	FTT SO	3	Maelor Forest Nurseries Ltd
North Burlingham	2	FTT SO	6	Maelor Forest Nurseries Ltd
North Burlingham	2	FTT SO	4	Maelor Forest Nurseries Ltd
North Burlingham	2	FTT SO	3	Maelor Forest Nurseries Ltd
North Burlingham	2	FTT SO	4	Maelor Forest Nurseries Ltd
North Burlingham	2	FTT SO	4	Maelor Forest Nurseries Ltd
North Burlingham	2	FTT SO	3	Maelor Forest Nurseries Ltd
North Burlingham	2	FTT SO	5	Maelor Forest Nurseries Ltd
North Burlingham	2	FTT SO	3	Maelor Forest Nurseries Ltd
North Burlingham	2	FTT SO	6	Maelor Forest Nurseries Ltd
North Burlingham	2	FTT SO	2	Maelor Forest Nurseries Ltd
North Burlingham	2	FTT SO	5	Maelor Forest Nurseries Ltd
North Burlingham	2	FTT SO	4	Maelor Forest Nurseries Ltd
North Burlingham	2	FTT SO	4	Maelor Forest Nurseries Ltd
North Burlingham	2	FTT SO	3	Maelor Forest Nurseries Ltd
North Burlingham	2	FTT SO	4	Maelor Forest Nurseries Ltd
North Burlingham	2	FTT SO	2	Maelor Forest Nurseries Ltd
North Burlingham	2	FTT SO	3	Maelor Forest Nurseries Ltd
North Burlingham	2	FTT SO	5	Maelor Forest Nurseries Ltd
North Burlingham	2	FTT SO	4	Maelor Forest Nurseries Ltd
North Burlingham	2	FTT SO	4	Maelor Forest Nurseries Ltd
North Burlingham	2	FTT SO	3	Maelor Forest Nurseries Ltd
North Burlingham	2	FTT SO	4	Maelor Forest Nurseries Ltd
North Burlingham	2	FTT SO	4	Maelor Forest Nurseries Ltd
North Burlingham	2	FTT SO	4	Maelor Forest Nurseries Ltd
North Burlingham	2	FTT SO	2	Maelor Forest Nurseries Ltd
North Burlingham	2	FTT SO	4	Maelor Forest Nurseries Ltd
North Burlingham	2	FTT SO	4	Maelor Forest Nurseries Ltd
North Burlingham	2	FTT SO	4	Maelor Forest Nurseries Ltd
North Burlingham	2	FTT SO	4	Maelor Forest Nurseries Ltd
North Burlingham	2	FTT SO	4	Maelor Forest Nurseries Ltd
North Burlingham	2	FTT SO	3	Maelor Forest Nurseries Ltd
North Burlingham	2	FTT SO	4	Maelor Forest Nurseries Ltd
North Burlingham	2	FTT SO	4	Maelor Forest Nurseries Ltd
North Burlingham	2	FTT SO	4	Maelor Forest Nurseries Ltd
North Burlingham	2	FTT SO	5	Maelor Forest Nurseries Ltd
North Burlingham	2	FTT SO	4	Maelor Forest Nurseries Ltd
North Burlingham	2	FTT SO	4	Maelor Forest Nurseries Ltd
North Burlingham	2	FTT SO	4	Maelor Forest Nurseries Ltd
North Burlingham	2	FTT SO	3	Maelor Forest Nurseries Ltd
North Burlingham	2	FTT SO	2	Maelor Forest Nurseries Ltd
North Burlingham	2	FTT SO	6	Maelor Forest Nurseries Ltd
North Burlingham	2	FTT SO	4	Maelor Forest Nurseries Ltd
North Burlingham	2	FTT SO	5	Maelor Forest Nurseries Ltd
North Burlingham	2	FTT SO	5	Maelor Forest Nurseries Ltd
North Burlingham	2	FTT SO	4	Maelor Forest Nurseries Ltd
North Burlingham	2	FTT SO	3	Maelor Forest Nurseries Ltd
North Burlingham	2	FTT SO	3	Maelor Forest Nurseries Ltd
North Burlingham	2	FTT SO	4	Maelor Forest Nurseries Ltd
North Burlingham	2	FTT SO	2	Maelor Forest Nurseries Ltd
North Burlingham	2	FTT SO	4	Maelor Forest Nurseries Ltd
North Burlingham	2	FTT SO	5	Maelor Forest Nurseries Ltd
North Burlingham	2	FTT SO	5	Maelor Forest Nurseries Ltd
North Burlingham	2	FTT SO	4	Maelor Forest Nurseries Ltd
North Burlingham	2	FTT SO	3	Maelor Forest Nurseries Ltd
North Burlingham	2	FTT SO	4	Maelor Forest Nurseries Ltd
North Burlingham	2	FTT SO	4	Maelor Forest Nurseries Ltd
North Burlingham	2	FTT SO	4	Maelor Forest Nurseries Ltd
North Burlingham	2	FTT SO	4	Maelor Forest Nurseries Ltd
North Burlingham	2	FTT SO	3	Maelor Forest Nurseries Ltd
North Burlingham	2	FTT SO	2	Maelor Forest Nurseries Ltd
North Burlingham	2	FTT SO	5	Maelor Forest Nurseries Ltd
North Burlingham	2	FTT SO	4	Maelor Forest Nurseries Ltd
North Burlingham	2	FTT SO	2	Maelor Forest Nurseries Ltd
North Burlingham	2	FTT SO	2	Maelor Forest Nurseries Ltd
North Burlingham	2	FTT SO	4	Maelor Forest Nurseries Ltd
North Burlingham	2	FTT SO	2	Maelor Forest Nurseries Ltd
North Burlingham	2	FTT SO	5	Maelor Forest Nurseries Ltd
North Burlingham	2	FTT SO	5	Maelor Forest Nurseries Ltd
North Burlingham	2	FTT SO	4	Maelor Forest Nurseries Ltd
North Burlingham	2	FTT SO	3	Maelor Forest Nurseries Ltd
North Burlingham	2	FTT SO	2	Maelor Forest Nurseries Ltd
North Burlingham	2	FTT SO	2	Maelor Forest Nurseries Ltd
North Burlingham	2	FTT SO	5	Maelor Forest Nurseries Ltd
North Burlingham	2	FTT SO	3	Maelor Forest Nurseries Ltd
North Burlingham	2	FTT SO	4	Maelor Forest Nurseries Ltd
North Burlingham	2	FTT SO	2	Maelor Forest Nurseries Ltd
North Burlingham	2	FTT SO	4	Maelor Forest Nurseries Ltd
North Burlingham	2	FTT SO	6	Maelor Forest Nurseries Ltd
North Burlingham	2	FTT SO	4	Maelor Forest Nurseries Ltd
North Burlingham	2	FTT SO	4	Maelor Forest Nurseries Ltd
North Burlingham	2	FTT SO	6	Maelor Forest Nurseries Ltd
North Burlingham	2	FTT SO	4	Maelor Forest Nurseries Ltd
North Burlingham	2	FTT SO	2	Maelor Forest Nurseries Ltd
North Burlingham	2	FTT SO	4	Maelor Forest Nurseries Ltd
North Burlingham	2	FTT SO	3	Maelor Forest Nurseries Ltd
North Burlingham	2	FTT SO	6	Maelor Forest Nurseries Ltd
North Burlingham	2	FTT SO	2	Maelor Forest Nurseries Ltd
North Burlingham	2	FTT SO	5	Maelor Forest Nurseries Ltd
North Burlingham	2	FTT SO	6	Maelor Forest Nurseries Ltd
North Burlingham	2	FTT SO	4	Maelor Forest Nurseries Ltd
North Burlingham	2	FTT SO	5	Maelor Forest Nurseries Ltd
North Burlingham	2	FTT SO	4	Maelor Forest Nurseries Ltd
North Burlingham	2	FTT SO	4	Maelor Forest Nurseries Ltd
North Burlingham	2	FTT SO	5	Maelor Forest Nurseries Ltd
North Burlingham	2	FTT SO	4	Maelor Forest Nurseries Ltd
North Burlingham	2	FTT SO	5	Maelor Forest Nurseries Ltd
North Burlingham	2	FTT SO	4	Maelor Forest Nurseries Ltd
North Burlingham	2	FTT SO	4	Maelor Forest Nurseries Ltd
North Burlingham	2	FTT SO	4	Maelor Forest Nurseries Ltd
North Burlingham	2	FTT SO	2	Maelor Forest Nurseries Ltd
North Burlingham	2	FTT SO	4	Maelor Forest Nurseries Ltd
North Burlingham	2	FTT SO	3	Maelor Forest Nurseries Ltd
North Burlingham	2	FTT SO	5	Maelor Forest Nurseries Ltd
North Burlingham	2	FTT SO	4	Maelor Forest Nurseries Ltd
North Burlingham	2	FTT SO	4	Maelor Forest Nurseries Ltd
North Burlingham	2	FTT SO	2	Maelor Forest Nurseries Ltd
North Burlingham	2	FTT SO	4	Maelor Forest Nurseries Ltd
North Burlingham	2	FTT SO	5	Maelor Forest Nurseries Ltd
North Burlingham	2	FTT SO	4	Maelor Forest Nurseries Ltd
North Burlingham	2	FTT SO	4	Maelor Forest Nurseries Ltd
North Burlingham	2	FTT SO	4	Maelor Forest Nurseries Ltd
North Burlingham	2	FTT SO	4	Maelor Forest Nurseries Ltd
North Burlingham	2	FTT SO	3	Maelor Forest Nurseries Ltd
North Burlingham	2	FTT SO	3	Maelor Forest Nurseries Ltd
North Burlingham	2	FTT SO	4	Maelor Forest Nurseries Ltd
North Burlingham	2	FTT SO	4	Maelor Forest Nurseries Ltd
North Burlingham	2	FTT SO	4	Maelor Forest Nurseries Ltd
North Burlingham	2	FTT SO	4	Maelor Forest Nurseries Ltd
North Burlingham	2	FTT SO	4	Maelor Forest Nurseries Ltd
North Burlingham	2	FTT SO	5	Maelor Forest Nurseries Ltd
North Burlingham	2	FTT SO	3	Maelor Forest Nurseries Ltd
North Burlingham	2	FTT SO	4	Maelor Forest Nurseries Ltd
North Burlingham	2	FTT SO	4	Maelor Forest Nurseries Ltd
North Burlingham	2	FTT SO	4	Maelor Forest Nurseries Ltd
North Burlingham	2	FTT SO	3	Maelor Forest Nurseries Ltd
North Burlingham	2	FTT SO	3	Maelor Forest Nurseries Ltd
North Burlingham	2	FTT SO	7	Maelor Forest Nurseries Ltd
North Burlingham	2	FTT SO	4	Maelor Forest Nurseries Ltd
North Burlingham	2	FTT SO	2	Maelor Forest Nurseries Ltd
North Burlingham	2	FTT SO	4	Maelor Forest Nurseries Ltd
North Burlingham	2	FTT SO	4	Maelor Forest Nurseries Ltd
North Burlingham	2	FTT SO	5	Maelor Forest Nurseries Ltd
North Burlingham	2	FTT SO	4	Maelor Forest Nurseries Ltd
North Burlingham	2	FTT SO	4	Maelor Forest Nurseries Ltd
North Burlingham	2	FTT SO	4	Maelor Forest Nurseries Ltd
North Burlingham	2	FTT SO	4	Maelor Forest Nurseries Ltd
North Burlingham	2	FTT SO	5	Maelor Forest Nurseries Ltd
North Burlingham	2	FTT SO	4	Maelor Forest Nurseries Ltd
North Burlingham	2	FTT SO	4	Maelor Forest Nurseries Ltd
North Burlingham	2	FTT SO	3	Maelor Forest Nurseries Ltd
North Burlingham	2	FTT SO	2	Maelor Forest Nurseries Ltd
North Burlingham	2	FTT SO	4	Maelor Forest Nurseries Ltd
North Burlingham	2	FTT SO	4	Maelor Forest Nurseries Ltd
North Burlingham	2	FTT SO	4	Maelor Forest Nurseries Ltd
North Burlingham	2	FTT SO	4	Maelor Forest Nurseries Ltd
North Burlingham	2	FTT SO	4	Maelor Forest Nurseries Ltd
North Burlingham	2	FTT SO	3	Maelor Forest Nurseries Ltd
North Burlingham	2	FTT SO	4	Maelor Forest Nurseries Ltd
North Burlingham	2	FTT SO	4	Maelor Forest Nurseries Ltd
North Burlingham	2	FTT SO	4	Maelor Forest Nurseries Ltd
North Burlingham	2	FTT SO	5	Maelor Forest Nurseries Ltd
North Burlingham	2	FTT SO	5	Maelor Forest Nurseries Ltd
North Burlingham	2	FTT SO	4	Maelor Forest Nurseries Ltd
North Burlingham	2	FTT SO	3	Maelor Forest Nurseries Ltd
North Burlingham	2	FTT SO	4	Maelor Forest Nurseries Ltd
North Burlingham	2	FTT SO	7	Maelor Forest Nurseries Ltd
North Burlingham	2	FTT SO	4	Maelor Forest Nurseries Ltd
North Burlingham	2	FTT SO	4	Maelor Forest Nurseries Ltd
North Burlingham	2	FTT SO	5	Maelor Forest Nurseries Ltd
North Burlingham	2	FTT SO	4	Maelor Forest Nurseries Ltd
North Burlingham	2	FTT SO	3	Maelor Forest Nurseries Ltd
North Burlingham	2	FTT SO	4	Maelor Forest Nurseries Ltd
North Burlingham	2	FTT SO	4	Maelor Forest Nurseries Ltd
North Burlingham	2	FTT SO	4	Maelor Forest Nurseries Ltd
North Burlingham	2	FTT SO	3	Maelor Forest Nurseries Ltd
North Burlingham	2	FTT SO	3	Maelor Forest Nurseries Ltd
North Burlingham	2	FTT SO	2	Maelor Forest Nurseries Ltd
North Burlingham	2	FTT SO	4	Maelor Forest Nurseries Ltd
North Burlingham	2	FTT SO	4	Maelor Forest Nurseries Ltd
North Burlingham	2	NSZ 109	4	Maelor Forest Nurseries Ltd
North Burlingham	2	NSZ 109	2	Maelor Forest Nurseries Ltd
North Burlingham	2	NSZ 109	4	Maelor Forest Nurseries Ltd
North Burlingham	2	NSZ 109	2	Maelor Forest Nurseries Ltd
North Burlingham	2	NSZ 109	2	Maelor Forest Nurseries Ltd
North Burlingham	2	NSZ 109	4	Maelor Forest Nurseries Ltd
North Burlingham	2	NSZ 109	6	Maelor Forest Nurseries Ltd
North Burlingham	2	NSZ 109	2	Maelor Forest Nurseries Ltd
North Burlingham	2	NSZ 109	4	Maelor Forest Nurseries Ltd
North Burlingham	2	NSZ 109	4	Maelor Forest Nurseries Ltd
North Burlingham	2	NSZ 109	5	Maelor Forest Nurseries Ltd
North Burlingham	2	NSZ 109	4	Maelor Forest Nurseries Ltd
North Burlingham	2	NSZ 109	4	Maelor Forest Nurseries Ltd
North Burlingham	2	NSZ 109	4	Maelor Forest Nurseries Ltd
North Burlingham	2	NSZ 109	3	Maelor Forest Nurseries Ltd
North Burlingham	2	NSZ 109	4	Maelor Forest Nurseries Ltd
North Burlingham	2	NSZ 109	4	Maelor Forest Nurseries Ltd
North Burlingham	2	NSZ 109	4	Maelor Forest Nurseries Ltd
North Burlingham	2	NSZ 109	3	Maelor Forest Nurseries Ltd
North Burlingham	2	NSZ 109	2	Maelor Forest Nurseries Ltd
North Burlingham	2	NSZ 109	5	Maelor Forest Nurseries Ltd
North Burlingham	2	NSZ 109	5	Maelor Forest Nurseries Ltd
North Burlingham	2	NSZ 109	4	Maelor Forest Nurseries Ltd
North Burlingham	2	NSZ 109	4	Maelor Forest Nurseries Ltd
North Burlingham	2	NSZ 109	4	Maelor Forest Nurseries Ltd
North Burlingham	2	NSZ 109	2	Maelor Forest Nurseries Ltd
North Burlingham	2	NSZ 109	4	Maelor Forest Nurseries Ltd
North Burlingham	2	NSZ 109	4	Maelor Forest Nurseries Ltd
North Burlingham	2	NSZ 109	2	Maelor Forest Nurseries Ltd
North Burlingham	2	NSZ 109	4	Maelor Forest Nurseries Ltd
North Burlingham	2	NSZ 109	4	Maelor Forest Nurseries Ltd
North Burlingham	2	NSZ 109	4	Maelor Forest Nurseries Ltd
North Burlingham	2	NSZ 109	2	Maelor Forest Nurseries Ltd
North Burlingham	2	NSZ 109	7	Maelor Forest Nurseries Ltd
North Burlingham	2	NSZ 109	5	Maelor Forest Nurseries Ltd
North Burlingham	2	NSZ 109	2	Maelor Forest Nurseries Ltd
North Burlingham	2	NSZ 109	5	Maelor Forest Nurseries Ltd
North Burlingham	2	NSZ 109	4	Maelor Forest Nurseries Ltd
North Burlingham	2	NSZ 109	5	Maelor Forest Nurseries Ltd
North Burlingham	2	NSZ 109	4	Maelor Forest Nurseries Ltd
North Burlingham	2	NSZ 109	6	Maelor Forest Nurseries Ltd
North Burlingham	2	NSZ 109	4	Maelor Forest Nurseries Ltd
North Burlingham	2	NSZ 109	5	Maelor Forest Nurseries Ltd
North Burlingham	2	NSZ 109	2	Maelor Forest Nurseries Ltd
North Burlingham	2	NSZ 109	3	Maelor Forest Nurseries Ltd
North Burlingham	2	NSZ 109	2	Maelor Forest Nurseries Ltd
North Burlingham	2	NSZ 109	4	Maelor Forest Nurseries Ltd
North Burlingham	2	NSZ 109	6	Maelor Forest Nurseries Ltd
North Burlingham	2	NSZ 109	2	Maelor Forest Nurseries Ltd
North Burlingham	2	NSZ 109	4	Maelor Forest Nurseries Ltd
North Burlingham	2	NSZ 109	2	Maelor Forest Nurseries Ltd
North Burlingham	2	NSZ 109	4	Maelor Forest Nurseries Ltd
North Burlingham	2	NSZ 109	4	Maelor Forest Nurseries Ltd
North Burlingham	2	NSZ 109	4	Maelor Forest Nurseries Ltd
North Burlingham	2	NSZ 109	4	Maelor Forest Nurseries Ltd
North Burlingham	2	NSZ 109	4	Maelor Forest Nurseries Ltd
North Burlingham	2	NSZ 109	4	Maelor Forest Nurseries Ltd
North Burlingham	2	NSZ 109	4	Maelor Forest Nurseries Ltd
North Burlingham	2	NSZ 109	2	Maelor Forest Nurseries Ltd
North Burlingham	2	NSZ 109	4	Maelor Forest Nurseries Ltd
North Burlingham	2	NSZ 109	4	Maelor Forest Nurseries Ltd
North Burlingham	2	NSZ 109	4	Maelor Forest Nurseries Ltd
North Burlingham	2	NSZ 109	4	Maelor Forest Nurseries Ltd
North Burlingham	2	NSZ 109	4	Maelor Forest Nurseries Ltd
North Burlingham	2	NSZ 109	4	Maelor Forest Nurseries Ltd
North Burlingham	2	NSZ 109	4	Maelor Forest Nurseries Ltd
North Burlingham	2	NSZ 109	4	Maelor Forest Nurseries Ltd
North Burlingham	2	NSZ 109	5	Maelor Forest Nurseries Ltd
North Burlingham	2	NSZ 109	2	Maelor Forest Nurseries Ltd
North Burlingham	2	NSZ 109	4	Maelor Forest Nurseries Ltd
North Burlingham	2	NSZ 109	2	Maelor Forest Nurseries Ltd
North Burlingham	2	NSZ 109	2	Maelor Forest Nurseries Ltd
North Burlingham	2	NSZ 109	2	Maelor Forest Nurseries Ltd
North Burlingham	2	NSZ 109	6	Maelor Forest Nurseries Ltd
North Burlingham	2	NSZ 109	4	Maelor Forest Nurseries Ltd
North Burlingham	2	NSZ 109	6	Maelor Forest Nurseries Ltd
North Burlingham	2	NSZ 109	5	Maelor Forest Nurseries Ltd
North Burlingham	2	NSZ 109	4	Maelor Forest Nurseries Ltd
North Burlingham	2	NSZ 109	4	Maelor Forest Nurseries Ltd
North Burlingham	2	NSZ 109	4	Maelor Forest Nurseries Ltd
North Burlingham	2	NSZ 109	5	Maelor Forest Nurseries Ltd
North Burlingham	2	NSZ 109	4	Maelor Forest Nurseries Ltd
North Burlingham	2	NSZ 109	4	Maelor Forest Nurseries Ltd
North Burlingham	2	NSZ 109	2	Maelor Forest Nurseries Ltd
North Burlingham	2	NSZ 109	4	Maelor Forest Nurseries Ltd
North Burlingham	2	NSZ 109	4	Maelor Forest Nurseries Ltd
North Burlingham	2	NSZ 109	4	Maelor Forest Nurseries Ltd
North Burlingham	2	NSZ 109	4	Maelor Forest Nurseries Ltd
North Burlingham	2	NSZ 109	5	Maelor Forest Nurseries Ltd
North Burlingham	2	NSZ 109	5	Maelor Forest Nurseries Ltd
North Burlingham	2	NSZ 109	3	Maelor Forest Nurseries Ltd
North Burlingham	2	NSZ 109	1	Maelor Forest Nurseries Ltd
North Burlingham	2	NSZ 109	6	Maelor Forest Nurseries Ltd
North Burlingham	2	NSZ 109	4	Maelor Forest Nurseries Ltd
North Burlingham	2	NSZ 109	4	Maelor Forest Nurseries Ltd
North Burlingham	2	NSZ 109	4	Maelor Forest Nurseries Ltd
North Burlingham	2	NSZ 109	5	Maelor Forest Nurseries Ltd
North Burlingham	2	NSZ 109	4	Maelor Forest Nurseries Ltd
North Burlingham	2	NSZ 109	4	Maelor Forest Nurseries Ltd
North Burlingham	2	NSZ 109	3	Maelor Forest Nurseries Ltd
North Burlingham	2	NSZ 109	2	Maelor Forest Nurseries Ltd
North Burlingham	2	NSZ 109	1	Maelor Forest Nurseries Ltd
North Burlingham	2	NSZ 109	4	Maelor Forest Nurseries Ltd
North Burlingham	2	NSZ 109	2	Maelor Forest Nurseries Ltd
North Burlingham	2	NSZ 109	4	Maelor Forest Nurseries Ltd
North Burlingham	2	NSZ 109	6	Maelor Forest Nurseries Ltd
North Burlingham	2	NSZ 109	2	Maelor Forest Nurseries Ltd
North Burlingham	2	NSZ 109	4	Maelor Forest Nurseries Ltd
North Burlingham	2	NSZ 109	3	Maelor Forest Nurseries Ltd
North Burlingham	2	NSZ 109	5	Maelor Forest Nurseries Ltd
North Burlingham	2	NSZ 109	2	Maelor Forest Nurseries Ltd
North Burlingham	2	NSZ 109	4	Maelor Forest Nurseries Ltd
North Burlingham	2	NSZ 109	4	Maelor Forest Nurseries Ltd
North Burlingham	2	NSZ 109	2	Maelor Forest Nurseries Ltd
North Burlingham	2	NSZ 109	7	Maelor Forest Nurseries Ltd
North Burlingham	2	NSZ 109	4	Maelor Forest Nurseries Ltd
North Burlingham	2	NSZ 109	4	Maelor Forest Nurseries Ltd
North Burlingham	2	NSZ 109	3	Maelor Forest Nurseries Ltd
North Burlingham	2	NSZ 109	4	Maelor Forest Nurseries Ltd
North Burlingham	2	NSZ 109	2	Maelor Forest Nurseries Ltd
North Burlingham	2	NSZ 109	4	Maelor Forest Nurseries Ltd
North Burlingham	2	NSZ 109	4	Maelor Forest Nurseries Ltd
North Burlingham	2	NSZ 109	4	Maelor Forest Nurseries Ltd
North Burlingham	2	NSZ 109	4	Maelor Forest Nurseries Ltd
North Burlingham	2	NSZ 109	5	Maelor Forest Nurseries Ltd
North Burlingham	2	NSZ 109	4	Maelor Forest Nurseries Ltd
North Burlingham	2	NSZ 109	4	Maelor Forest Nurseries Ltd
North Burlingham	2	NSZ 109	4	Maelor Forest Nurseries Ltd
North Burlingham	2	NSZ 109	5	Maelor Forest Nurseries Ltd
North Burlingham	2	NSZ 109	4	Maelor Forest Nurseries Ltd
North Burlingham	2	NSZ 109	4	Maelor Forest Nurseries Ltd
North Burlingham	2	NSZ 109	4	Maelor Forest Nurseries Ltd
North Burlingham	2	NSZ 109	6	Maelor Forest Nurseries Ltd
North Burlingham	2	NSZ 109	5	Maelor Forest Nurseries Ltd
North Burlingham	2	NSZ 109	5	Maelor Forest Nurseries Ltd
North Burlingham	2	NSZ 109	5	Maelor Forest Nurseries Ltd
North Burlingham	2	NSZ 109	4	Maelor Forest Nurseries Ltd
North Burlingham	2	NSZ 109	4	Maelor Forest Nurseries Ltd
North Burlingham	2	NSZ 109	4	Maelor Forest Nurseries Ltd
North Burlingham	2	NSZ 109	3	Maelor Forest Nurseries Ltd
North Burlingham	2	NSZ 109	2	Maelor Forest Nurseries Ltd
North Burlingham	2	NSZ 109	4	Maelor Forest Nurseries Ltd
North Burlingham	2	NSZ 109	6	Maelor Forest Nurseries Ltd
North Burlingham	2	NSZ 109	3	Maelor Forest Nurseries Ltd
North Burlingham	2	NSZ 109	4	Maelor Forest Nurseries Ltd
North Burlingham	2	NSZ 109	4	Maelor Forest Nurseries Ltd
North Burlingham	2	NSZ 109	2	Maelor Forest Nurseries Ltd
North Burlingham	2	NSZ 109	4	Maelor Forest Nurseries Ltd
North Burlingham	2	NSZ 109	6	Maelor Forest Nurseries Ltd
North Burlingham	2	NSZ 109	4	Maelor Forest Nurseries Ltd
North Burlingham	2	NSZ 109	4	Maelor Forest Nurseries Ltd
North Burlingham	2	NSZ 109	4	Maelor Forest Nurseries Ltd
North Burlingham	2	NSZ 109	2	Maelor Forest Nurseries Ltd
North Burlingham	2	NSZ 109	7	Maelor Forest Nurseries Ltd
North Burlingham	2	NSZ 109	4	Maelor Forest Nurseries Ltd
North Burlingham	2	NSZ 109	2	Maelor Forest Nurseries Ltd
North Burlingham	2	NSZ 109	6	Maelor Forest Nurseries Ltd
North Burlingham	2	NSZ 109	6	Maelor Forest Nurseries Ltd
North Burlingham	2	NSZ 109	6	Maelor Forest Nurseries Ltd
North Burlingham	2	NSZ 109	2	Maelor Forest Nurseries Ltd
North Burlingham	2	NSZ 109	4	Maelor Forest Nurseries Ltd
North Burlingham	2	NSZ 109	5	Maelor Forest Nurseries Ltd
North Burlingham	2	NSZ 109	4	Maelor Forest Nurseries Ltd
North Burlingham	2	NSZ 109	5	Maelor Forest Nurseries Ltd
North Burlingham	2	NSZ 109	4	Maelor Forest Nurseries Ltd
North Burlingham	2	NSZ 109	2	Maelor Forest Nurseries Ltd
North Burlingham	2	NSZ 109	4	Maelor Forest Nurseries Ltd
North Burlingham	2	NSZ 109	4	Maelor Forest Nurseries Ltd
North Burlingham	2	NSZ 109	4	Maelor Forest Nurseries Ltd
North Burlingham	2	NSZ 109	4	Maelor Forest Nurseries Ltd
North Burlingham	2	NSZ 109	4	Maelor Forest Nurseries Ltd
North Burlingham	2	NSZ 109	4	Maelor Forest Nurseries Ltd
North Burlingham	2	NSZ 109	5	Maelor Forest Nurseries Ltd
North Burlingham	2	NSZ 109	4	Maelor Forest Nurseries Ltd
North Burlingham	2	NSZ 109	4	Maelor Forest Nurseries Ltd
North Burlingham	2	NSZ 109	5	Maelor Forest Nurseries Ltd
North Burlingham	2	NSZ 109	4	Maelor Forest Nurseries Ltd
North Burlingham	2	NSZ 109	6	Maelor Forest Nurseries Ltd
North Burlingham	2	NSZ 109	2	Maelor Forest Nurseries Ltd
North Burlingham	2	NSZ 109	2	Maelor Forest Nurseries Ltd
North Burlingham	2	NSZ 109	5	Maelor Forest Nurseries Ltd
North Burlingham	2	NSZ 109	5	Maelor Forest Nurseries Ltd
North Burlingham	2	NSZ 109	5	Maelor Forest Nurseries Ltd
North Burlingham	2	NSZ 109	1	Maelor Forest Nurseries Ltd
North Burlingham	2	NSZ 109	4	Maelor Forest Nurseries Ltd
North Burlingham	2	NSZ 109	2	Maelor Forest Nurseries Ltd
North Burlingham	2	NSZ 109	4	Maelor Forest Nurseries Ltd
North Burlingham	2	NSZ 109	4	Maelor Forest Nurseries Ltd
North Burlingham	2	NSZ 109	4	Maelor Forest Nurseries Ltd
North Burlingham	2	NSZ 109	4	Maelor Forest Nurseries Ltd
North Burlingham	2	NSZ 109	2	Maelor Forest Nurseries Ltd
North Burlingham	2	NSZ 109	4	Maelor Forest Nurseries Ltd
North Burlingham	2	NSZ 109	4	Maelor Forest Nurseries Ltd
North Burlingham	2	NSZ 109	5	Maelor Forest Nurseries Ltd
North Burlingham	2	NSZ 109	4	Maelor Forest Nurseries Ltd
North Burlingham	2	NSZ 109	2	Maelor Forest Nurseries Ltd
North Burlingham	2	NSZ 109	4	Maelor Forest Nurseries Ltd
North Burlingham	2	NSZ 109	7	Maelor Forest Nurseries Ltd
North Burlingham	2	NSZ 109	4	Maelor Forest Nurseries Ltd
North Burlingham	2	NSZ 109	4	Maelor Forest Nurseries Ltd
North Burlingham	2	NSZ 109	4	Maelor Forest Nurseries Ltd
North Burlingham	2	NSZ 109	4	Maelor Forest Nurseries Ltd
North Burlingham	2	NSZ 109	4	Maelor Forest Nurseries Ltd
North Burlingham	2	NSZ 109	4	Maelor Forest Nurseries Ltd
North Burlingham	2	NSZ 109	4	Maelor Forest Nurseries Ltd
North Burlingham	2	NSZ 109	4	Maelor Forest Nurseries Ltd
North Burlingham	2	NSZ 109	4	Maelor Forest Nurseries Ltd
[truncated: 26,161 more rows]

## Sheet: survival2014
Provenance	Block	Site16*	Site35*		*number of surviving trees sep/2014
NSZ 405	Rep 1	251	255		Site16	256 trees per plot
	Rep 2	252	229		Site35	272 trees per plot
	Rep 3	253	239
	Rep 4	255	212
NSZ 403	Rep 1	255	237
	Rep 2	254	234
	Rep 3	251	228
	Rep 4	255	237
NSZ 304	Rep 1	254	243
	Rep 2	251	195
	Rep 3	252	183
	Rep 4	254	98
NSZ 303	Rep 1	254	205
	Rep 2	256	241
	Rep 3	256	237
	Rep 4	256	209
NSZ 302	Rep 1	248	241
	Rep 2	255	254
	Rep 3	246	216
	Rep 4	255	244
NSZ 204	Rep 1	254	224
	Rep 2	254	196
	Rep 3	253	230
	Rep 4	254	223
NSZ 201	Rep 1	253	174
	Rep 2	255	204
	Rep 3	251	217
	Rep 4	256	215
NSZ 109	Rep 1	253	226
	Rep 2	255	183
	Rep 3	253	213
	Rep 4	256	151
NSZ 107	Rep 1	254	69
	Rep 2	256	201
	Rep 3	256	190
	Rep 4	253	177
NSZ 106	Rep 1	254	214
	Rep 2	256	211
	Rep 3	256	199
	Rep 4	256	185
FTT SO	Rep 1	256	239
	Rep 2	255	193
	Rep 3	256	232
	Rep 4	255	172
FRA	Rep 1	244
	Rep 2	231
	Rep 3	241
	Rep 4	251
DEU	Rep 1	243
	Rep 2	246
	Rep 3	246
	Rep 4	255
IRL DON	Rep 1	246	246
	Rep 2	256	246
	Rep 3	256	251
	Rep 4	249	241
IRL CLA	Rep 1	256
	Rep 2	256
	Rep 3	256
	Rep 4	253
